# Supplementary material for: 5,7-Dihydr­oxy-3,6,8-trimethoxy­flavone
Source: Acta Crystallogr Sect E Struct Rep Online. 2009 Nov 28;65(Pt 12):o3276–7. doi: 10.1107/S1600536809050715 (PMC2971965; doi:10.1107/S1600536809050715)
Supplement: Supplementary file 1 [file e-65-o3276-sup1.cif]

##############################################################################
###                                                                        ###
###        Electronic paper (Acta Crystallographica Section E)             ###
###                                                                        ###
##############################################################################
#                                                                            #
# This CIF contains the data in a paper accepted for publication in Acta     #
# Crystallographica Section E. It conforms to the requirements of Notes      #
# for Authors for Section E, and has been peer reviewed under the auspices   #
# of the IUCr Commission on Journals.                                        #
#                                                                            #
# Full details of the Crystallographic Information File format               #
# are given in the paper "The Crystallographic Information File (CIF):       #
# a New Standard Archive File for Crystallography" by S. R. Hall, F. H.      #
# Allen and I. D. Brown [Acta Cryst. (1991), A47, 655-685].                  #
#                                                                            #
# The current version of the core CIF dictionary is obtainable from          #
# ftp://ftp.iucr.org/pub/cif_core.dic. The current version number is 2.4.    #
#                                                                            #
# Software is freely available for graphical display of the structure(s) in  #
# this CIF.  For information consult the CIF home page http://www.iucr.org/  #
# cif/home.html                                                              #
#                                                                            #
# This file may be used for bona fide research purposes within the           #
# scientific community so long as proper attribution is given to the journal # 
# article from which it was obtained.                                        #
#                                                                            #
##############################################################################
                                             
data_I
_audit_creation_method     SHELXL-97
_chemical_name_systematic
;
5,7-dihydroxy-3,6,8-trimethoxy-4<i>H</i>-chromen-4-one
;
_chemical_name_common
;
5,7-Dihydroxy-3,6,8-trimethoxyflavone
;
_chemical_formula_moiety     'C18 H16 O7'
_chemical_formula_sum     'C18 H16 O7'
_chemical_formula_weight     344.31
_chemical_melting_point     ?
_symmetry_cell_setting     Triclinic
_symmetry_space_group_name_H-M     'P -1'
_symmetry_space_group_name_Hall     '-P 1'
loop_
    _symmetry_equiv_pos_as_xyz
    'x, y, z'
    '-x, -y, -z'
_cell_length_a     10.147(4)
_cell_length_b     11.493(4)
_cell_length_c     14.134(5)
_cell_angle_alpha     74.233(5)
_cell_angle_beta     86.461(5)
_cell_angle_gamma     86.845(5)
_cell_volume     1582.0(10)
_cell_formula_units_Z     4
_cell_measurement_reflns_used     688
_cell_measurement_theta_min     2.67
_cell_measurement_theta_max     25.144
_cell_measurement_temperature     293(2)
_cell_measurement_pressure     1
_exptl_crystal_description     Block
_exptl_crystal_colour     Yellow
_exptl_crystal_size_max     0.30
_exptl_crystal_size_mid     0.20
_exptl_crystal_size_min     0.20
_exptl_crystal_density_diffrn     1.446
_exptl_crystal_density_meas     ?
_exptl_crystal_density_method     'not measured'
_exptl_crystal_F_000     720
_exptl_absorpt_coefficient_mu     0.112
_exptl_absorpt_correction_type     Multi-Scan
_exptl_absorpt_process_details     '(SADABS; Sheldrick, 1996)'
_exptl_absorpt_correction_T_min     0.967
_exptl_absorpt_correction_T_max     0.978
_exptl_special_details
;
;
_diffrn_ambient_temperature     293(2)
_diffrn_radiation_type     MoK\a
_diffrn_radiation_wavelength     0.71073
_diffrn_radiation_source     'fine-focus sealed tube'
_diffrn_radiation_monochromator     graphite
_diffrn_measurement_device_type     'Bruker SMART APEX CCD area-detector'
_diffrn_measurement_method     '\f and \w scans'
_diffrn_detector_area_resol_mean     ?
_diffrn_reflns_number     7698
_diffrn_reflns_av_R_equivalents     0.0423
_diffrn_reflns_av_sigmaI/netI     0.0592
_diffrn_reflns_theta_min     1.50
_diffrn_reflns_theta_max     25.20
_diffrn_reflns_theta_full     25.20
_diffrn_measured_fraction_theta_max     0.979
_diffrn_measured_fraction_theta_full     0.979
_diffrn_reflns_limit_h_min     -12
_diffrn_reflns_limit_h_max     12
_diffrn_reflns_limit_k_min     -13
_diffrn_reflns_limit_k_max     13
_diffrn_reflns_limit_l_min     -16
_diffrn_reflns_limit_l_max     9
_diffrn_standards_number     0
_diffrn_standards_interval_count     .
_diffrn_standards_interval_time     .
_diffrn_standards_decay_%     ?
_refine_special_details
;
Refinement of <i>F</i>^2^ against ALL reflections. The weighted <i>R</i>-factor
<i>wR</i> and goodness of fit <i>S</i> are based on <i>F</i>^2^, conventional
<i>R</i>-factors <i>R</i> are based on <i>F</i>, with <i>F</i> set to zero for
negative <i>F</i>^2^. The threshold expression of <i>F</i>^2^ >
2\s(<i>F</i>^2^) is used only for calculating <i>R</i>-factors(gt) <i>etc</i>.
and is not relevant to the choice of reflections for refinement.
<i>R</i>-factors based on <i>F</i>^2^ are statistically about twice as large
as those based on <i>F</i>, and <i>R</i>- factors based on ALL data will be
even larger.
;
_reflns_number_total     5590
_reflns_number_gt     3283
_reflns_threshold_expression     I>2\s(I)
_refine_ls_structure_factor_coef     Fsqd
_refine_ls_matrix_type     full
_refine_ls_R_factor_all     0.0961
_refine_ls_R_factor_gt     0.0606
_refine_ls_wR_factor_gt     0.1540
_refine_ls_wR_factor_ref     0.1707
_refine_ls_goodness_of_fit_ref     0.962
_refine_ls_restrained_S_all     0.962
_refine_ls_number_reflns     5590
_refine_ls_number_parameters     481
_refine_ls_number_restraints     6
_refine_ls_number_constraints     0
_refine_ls_hydrogen_treatment     constr
_refine_ls_weighting_scheme     calc
_refine_ls_weighting_details
                 'calc w=1/[\s^2^(Fo^2^)+(0.0916P)^2^] where P=(Fo^2^+2Fc^2^)/3'
_atom_sites_solution_hydrogens     geom
_atom_sites_solution_primary     direct
_atom_sites_solution_secondary     difmap
_refine_ls_shift/su_max     0.000
_refine_ls_shift/su_mean     0.000
_refine_diff_density_max     0.247
_refine_diff_density_min     -0.350
_refine_ls_extinction_method     none
_refine_ls_extinction_coef     ?
loop_
    _atom_type_symbol
    _atom_type_description
    _atom_type_scat_dispersion_real
    _atom_type_scat_dispersion_imag
    _atom_type_scat_source
    'C' 'C' 0.0033 0.0016
                         'International Tables Vol C Tables 4.2.6.8 and 6.1.1.4'
    'H' 'H' 0.0000 0.0000
                         'International Tables Vol C Tables 4.2.6.8 and 6.1.1.4'
    'O' 'O' 0.0106 0.0060
                         'International Tables Vol C Tables 4.2.6.8 and 6.1.1.4'
_computing_data_collection     'SMART (Bruker, 2005)'
_computing_cell_refinement     'SAINT (Bruker, 2005)'
_computing_data_reduction     'SAINT (Bruker, 2005)'
_computing_structure_solution     'SHELXS97 (Sheldrick, 2008)'
_computing_structure_refinement     'SHELXL97 (Sheldrick, 2008)'
_computing_molecular_graphics     'SHELXTL (Sheldrick, 2008)'
_computing_publication_material     'SHELXL97 (Sheldrick, 2008)'
loop_
    _atom_site_type_symbol
    _atom_site_label
    _atom_site_fract_x
    _atom_site_fract_y
    _atom_site_fract_z
    _atom_site_U_iso_or_equiv
    _atom_site_adp_type
    _atom_site_calc_flag
    _atom_site_refinement_flags
    _atom_site_occupancy
    _atom_site_disorder_assembly
    _atom_site_disorder_group
    O O2A 0.2156(5) 0.6030(5) 0.0119(3) 0.0541(13) Uani d PD 0.681(9) A 1
    C C16A 0.1025(6) 0.5890(7) 0.0772(5) 0.081(2) Uani d PD 0.681(9) A 1
    H H16A 0.0614 0.5153 0.0787 0.121 Uiso calc PR 0.681(9) A 1
    H H16B 0.0412 0.6563 0.0550 0.121 Uiso calc PR 0.681(9) A 1
    H H16C 0.1282 0.5862 0.1420 0.121 Uiso calc PR 0.681(9) A 1
    O O2B 0.1539(9) 0.5492(8) 0.0303(7) 0.054(3) Uani d PD 0.319(9) A 2
    C C16B 0.1933(16) 0.6617(11) 0.0412(15) 0.091(5) Uani d PD 0.319(9) A 2
    H H16D 0.2672 0.6479 0.0827 0.136 Uiso calc PR 0.319(9) A 2
    H H16E 0.1211 0.6993 0.0706 0.136 Uiso calc PR 0.319(9) A 2
    H H16F 0.2181 0.7137 -0.0222 0.136 Uiso calc PR 0.319(9) A 2
    O O1 0.33194(18) 0.44978(17) 0.17638(13) 0.0552(5) Uani d . 1 . .
    O O3 0.2267(2) 0.5264(2) -0.15835(14) 0.0758(7) Uani d . 1 . .
    H H3 0.1715 0.5729 -0.1418 0.114 Uiso calc R 1 . .
    O O4 0.39213(19) 0.34365(19) -0.18117(13) 0.0630(6) Uani d . 1 A .
    O O5 0.52258(19) 0.20267(18) -0.02531(14) 0.0594(5) Uani d . 1 . .
    H H5 0.5487 0.1629 0.0281 0.089 Uiso calc R 1 . .
    O O6 0.57099(19) 0.15879(17) 0.15881(14) 0.0604(6) Uani d . 1 . .
    O O7 0.52849(17) 0.21483(16) 0.33769(13) 0.0507(5) Uani d . 1 A .
    C C1 0.3942(2) 0.3804(2) 0.25738(19) 0.0439(6) Uani d . 1 A .
    C C2 0.3477(3) 0.4194(2) 0.0884(2) 0.0485(7) Uani d . 1 A .
    C C3 0.2788(3) 0.4914(3) 0.0111(2) 0.0583(8) Uani d D 1 . .
    C C4 0.2931(3) 0.4636(3) -0.0788(2) 0.0553(7) Uani d . 1 A .
    C C5 0.3765(3) 0.3673(3) -0.09125(19) 0.0488(7) Uani d . 1 . .
    C C6 0.4439(2) 0.2966(2) -0.0127(2) 0.0463(7) Uani d . 1 A .
    C C7 0.4305(2) 0.3227(2) 0.07893(19) 0.0423(6) Uani d . 1 . .
    C C8 0.4973(2) 0.2472(2) 0.1637(2) 0.0451(6) Uani d . 1 A .
    C C9 0.4720(2) 0.2829(2) 0.25352(19) 0.0430(6) Uani d . 1 . .
    C C10 0.3644(2) 0.4280(2) 0.34344(19) 0.0413(6) Uani d . 1 . .
    C C11 0.3612(3) 0.5518(2) 0.3333(2) 0.0524(7) Uani d . 1 A .
    H H11 0.3771 0.6056 0.2718 0.063 Uiso calc R 1 . .
    C C12 0.3346(3) 0.5944(3) 0.4150(3) 0.0644(9) Uani d . 1 . .
    H H12 0.3342 0.6770 0.4087 0.077 Uiso calc R 1 A .
    C C13 0.3085(3) 0.5153(3) 0.5058(3) 0.0695(9) Uani d . 1 A .
    H H13 0.2911 0.5447 0.5607 0.083 Uiso calc R 1 . .
    C C14 0.3080(3) 0.3933(3) 0.5155(2) 0.0652(9) Uani d . 1 . .
    H H14 0.2881 0.3403 0.5767 0.078 Uiso calc R 1 A .
    C C15 0.3369(3) 0.3492(3) 0.4351(2) 0.0492(7) Uani d . 1 A .
    H H15 0.3380 0.2663 0.4422 0.059 Uiso calc R 1 . .
    C C17 0.2965(3) 0.2655(4) -0.1966(3) 0.0887(12) Uani d . 1 . .
    H H17A 0.2953 0.1933 -0.1430 0.133 Uiso calc R 1 A .
    H H17B 0.3188 0.2446 -0.2571 0.133 Uiso calc R 1 . .
    H H17C 0.2108 0.3058 -0.2002 0.133 Uiso calc R 1 . .
    C C18 0.6633(3) 0.2394(3) 0.3434(2) 0.0677(9) Uani d . 1 . .
    H H18A 0.7160 0.2122 0.2942 0.102 Uiso calc R 1 A .
    H H18B 0.6930 0.1976 0.4074 0.102 Uiso calc R 1 . .
    H H18C 0.6719 0.3248 0.3326 0.102 Uiso calc R 1 . .
    O O11 0.17209(16) 0.07702(15) 0.40008(13) 0.0471(5) Uani d . 1 . .
    O O12 0.34604(18) -0.09955(16) 0.38200(13) 0.0538(5) Uani d . 1 . .
    O O13 0.4014(2) -0.13712(18) 0.20014(14) 0.0615(6) Uani d . 1 . .
    H H1 0.4080 -0.1414 0.1431 0.092 Uiso calc R 1 . .
    O O14 0.28707(19) 0.00309(19) 0.03475(14) 0.0652(6) Uani d . 1 . .
    O O15 0.1047(2) 0.1880(2) 0.05288(14) 0.0686(6) Uani d . 1 . .
    H H2 0.0590 0.2418 0.0681 0.103 Uiso calc R 1 . .
    O O17 -0.06171(16) 0.33282(17) 0.35675(14) 0.0568(5) Uani d . 1 . .
    O O16 -0.01670(19) 0.30149(18) 0.17101(14) 0.0652(6) Uani d . 1 . .
    C C21 0.0844(2) 0.1638(2) 0.4174(2) 0.0449(7) Uani d . 1 . .
    C C22 0.2006(2) 0.0650(2) 0.30716(19) 0.0427(6) Uani d . 1 . .
    C C23 0.2919(2) -0.0251(2) 0.29875(19) 0.0435(6) Uani d . 1 . .
    C C24 0.3162(2) -0.0457(2) 0.2067(2) 0.0478(7) Uani d . 1 . .
    C C25 0.2532(3) 0.0272(3) 0.1242(2) 0.0502(7) Uani d . 1 . .
    C C26 0.1650(3) 0.1182(3) 0.1336(2) 0.0496(7) Uani d . 1 . .
    C C27 0.1367(2) 0.1396(2) 0.22674(19) 0.0435(6) Uani d . 1 . .
    C C28 0.0448(2) 0.2327(2) 0.2411(2) 0.0476(7) Uani d . 1 . .
    C C29 0.0255(2) 0.2440(2) 0.3408(2) 0.0476(7) Uani d . 1 . .
    C C30 0.0705(2) 0.1546(2) 0.5235(2) 0.0470(7) Uani d . 1 . .
    C C31 -0.0251(3) 0.2212(3) 0.5644(2) 0.0623(8) Uani d . 1 . .
    H H31 -0.0833 0.2744 0.5237 0.075 Uiso calc R 1 . .
    C C32 -0.0339(3) 0.2089(3) 0.6642(2) 0.0686(9) Uani d . 1 . .
    H H32 -0.0974 0.2546 0.6903 0.082 Uiso calc R 1 . .
    C C33 0.0498(3) 0.1302(3) 0.7255(2) 0.0675(9) Uani d . 1 . .
    H H33 0.0432 0.1225 0.7928 0.081 Uiso calc R 1 . .
    C C34 0.1440(3) 0.0619(3) 0.6870(2) 0.0675(9) Uani d . 1 . .
    H H34 0.2010 0.0081 0.7284 0.081 Uiso calc R 1 . .
    C C35 0.1534(3) 0.0740(3) 0.5870(2) 0.0590(8) Uani d . 1 . .
    H H35 0.2166 0.0273 0.5617 0.071 Uiso calc R 1 . .
    C C36 0.4841(3) -0.0855(3) 0.3886(2) 0.0706(9) Uani d . 1 . .
    H H36A 0.5339 -0.1244 0.3451 0.106 Uiso calc R 1 . .
    H H36B 0.5090 -0.1215 0.4550 0.106 Uiso calc R 1 . .
    H H36C 0.5022 -0.0009 0.3703 0.106 Uiso calc R 1 . .
    C C37 0.1887(4) -0.0458(4) -0.0052(3) 0.1063(14) Uani d . 1 . .
    H H37A 0.1590 -0.1180 0.0416 0.159 Uiso calc R 1 . .
    H H37B 0.2233 -0.0650 -0.0641 0.159 Uiso calc R 1 . .
    H H37C 0.1158 0.0119 -0.0206 0.159 Uiso calc R 1 . .
    C C38 -0.0057(3) 0.4495(3) 0.3365(3) 0.0771(10) Uani d . 1 . .
    H H38A 0.0523 0.4502 0.3875 0.116 Uiso calc R 1 . .
    H H38B -0.0752 0.5102 0.3341 0.116 Uiso calc R 1 . .
    H H38C 0.0433 0.4662 0.2743 0.116 Uiso calc R 1 . .
loop_
    _atom_site_aniso_label
    _atom_site_aniso_U_11
    _atom_site_aniso_U_22
    _atom_site_aniso_U_33
    _atom_site_aniso_U_12
    _atom_site_aniso_U_13
    _atom_site_aniso_U_23
    O2A 0.065(3) 0.046(3) 0.046(2) 0.014(2) -0.0035(18) -0.0042(19)
    C16A 0.073(4) 0.081(5) 0.073(4) 0.025(4) 0.012(3) -0.004(3)
    O2B 0.049(6) 0.053(5) 0.056(5) 0.001(4) -0.002(4) -0.011(4)
    C16B 0.080(11) 0.056(9) 0.144(14) 0.010(8) -0.032(10) -0.037(10)
    O1 0.0649(12) 0.0613(12) 0.0418(11) 0.0228(10) -0.0135(9) -0.0206(9)
    O3 0.0831(16) 0.0953(17) 0.0435(12) 0.0396(13) -0.0134(11) -0.0153(11)
    O4 0.0627(13) 0.0872(16) 0.0391(12) 0.0051(11) 0.0069(9) -0.0210(11)
    O5 0.0621(12) 0.0675(14) 0.0502(12) 0.0222(10) -0.0046(10) -0.0231(11)
    O6 0.0674(13) 0.0582(13) 0.0559(12) 0.0258(11) -0.0103(10) -0.0198(10)
    O7 0.0533(11) 0.0500(11) 0.0460(11) 0.0072(9) -0.0111(9) -0.0081(9)
    C1 0.0457(15) 0.0435(16) 0.0430(16) 0.0035(13) -0.0115(12) -0.0116(13)
    C2 0.0491(16) 0.0544(17) 0.0439(17) 0.0087(13) -0.0065(13) -0.0178(14)
    C3 0.0642(19) 0.064(2) 0.0463(18) 0.0266(16) -0.0108(14) -0.0185(15)
    C4 0.0522(17) 0.064(2) 0.0446(17) 0.0107(15) -0.0066(14) -0.0086(15)
    C5 0.0432(15) 0.0645(19) 0.0382(16) 0.0014(14) -0.0005(12) -0.0140(14)
    C6 0.0389(14) 0.0518(17) 0.0488(17) 0.0053(13) -0.0018(12) -0.0160(14)
    C7 0.0401(14) 0.0438(15) 0.0434(16) 0.0012(12) -0.0061(12) -0.0122(12)
    C8 0.0414(15) 0.0434(16) 0.0510(17) 0.0056(13) -0.0070(12) -0.0138(13)
    C9 0.0442(15) 0.0423(15) 0.0421(16) 0.0009(12) -0.0117(12) -0.0092(12)
    C10 0.0368(14) 0.0470(16) 0.0407(15) 0.0022(12) -0.0034(11) -0.0135(13)
    C11 0.0503(16) 0.0504(17) 0.0556(18) -0.0009(13) 0.0001(13) -0.0138(14)
    C12 0.0611(19) 0.058(2) 0.085(3) -0.0021(15) 0.0023(17) -0.039(2)
    C13 0.072(2) 0.088(3) 0.061(2) 0.0083(18) 0.0002(17) -0.045(2)
    C14 0.072(2) 0.079(2) 0.0424(18) 0.0060(17) 0.0007(15) -0.0148(16)
    C15 0.0513(16) 0.0505(17) 0.0456(17) 0.0030(13) -0.0058(13) -0.0128(14)
    C17 0.084(2) 0.124(3) 0.077(3) 0.006(2) -0.018(2) -0.058(2)
    C18 0.0559(19) 0.082(2) 0.066(2) 0.0076(17) -0.0229(16) -0.0194(17)
    O11 0.0491(10) 0.0463(11) 0.0465(11) 0.0086(9) -0.0069(8) -0.0144(9)
    O12 0.0581(12) 0.0522(11) 0.0445(11) 0.0141(9) -0.0080(9) -0.0037(9)
    O13 0.0733(13) 0.0622(13) 0.0485(12) 0.0293(11) -0.0090(10) -0.0188(10)
    O14 0.0605(13) 0.0839(15) 0.0515(13) 0.0176(11) -0.0041(10) -0.0227(11)
    O15 0.0735(15) 0.0762(15) 0.0498(12) 0.0290(11) -0.0159(11) -0.0095(11)
    O17 0.0416(10) 0.0568(13) 0.0751(14) 0.0130(9) -0.0060(9) -0.0251(11)
    O16 0.0634(13) 0.0673(14) 0.0600(13) 0.0266(11) -0.0135(10) -0.0120(11)
    C21 0.0351(14) 0.0437(16) 0.0577(18) 0.0010(12) -0.0053(13) -0.0165(14)
    C22 0.0413(14) 0.0433(15) 0.0439(16) -0.0026(12) -0.0056(12) -0.0112(13)
    C23 0.0447(15) 0.0409(15) 0.0426(16) 0.0045(12) -0.0101(12) -0.0066(12)
    C24 0.0456(16) 0.0443(16) 0.0504(18) 0.0052(13) -0.0058(13) -0.0079(13)
    C25 0.0519(17) 0.0545(18) 0.0427(17) 0.0053(14) -0.0034(13) -0.0121(14)
    C26 0.0464(16) 0.0540(17) 0.0452(17) 0.0060(14) -0.0107(13) -0.0075(13)
    C27 0.0398(14) 0.0418(15) 0.0468(16) 0.0014(12) -0.0069(12) -0.0078(12)
    C28 0.0404(15) 0.0457(16) 0.0547(18) 0.0037(13) -0.0122(13) -0.0088(14)
    C29 0.0354(14) 0.0453(16) 0.0653(19) 0.0042(12) -0.0078(13) -0.0200(14)
    C30 0.0413(15) 0.0505(17) 0.0528(18) -0.0055(13) -0.0010(13) -0.0194(14)
    C31 0.0537(18) 0.070(2) 0.067(2) 0.0045(15) -0.0012(15) -0.0253(17)
    C32 0.061(2) 0.086(2) 0.065(2) -0.0013(18) 0.0100(17) -0.0343(19)
    C33 0.070(2) 0.084(2) 0.053(2) -0.0173(19) 0.0077(17) -0.0248(18)
    C34 0.075(2) 0.077(2) 0.048(2) 0.0015(18) -0.0066(16) -0.0123(17)
    C35 0.0560(18) 0.061(2) 0.061(2) 0.0049(15) -0.0029(15) -0.0196(16)
    C36 0.067(2) 0.067(2) 0.074(2) 0.0077(17) -0.0307(17) -0.0090(17)
    C37 0.077(3) 0.174(4) 0.091(3) 0.020(3) -0.019(2) -0.077(3)
    C38 0.070(2) 0.050(2) 0.111(3) 0.0058(17) 0.0011(19) -0.0235(19)
_geom_special_details
;
All e.s.d.'s (except the e.s.d. in the dihedral angle between two l.s. planes)
are estimated using the full covariance matrix. The cell e.s.d.'s are taken
into account individually in the estimation of e.s.d.'s in distances, angles
and torsion angles; correlations between e.s.d.'s in cell parameters are only
used when they are defined by crystal symmetry. An approximate (isotropic)
treatment of cell e.s.d.s is used for estimating e.s.d.'s involving l.s.
planes.
;
loop_
    _geom_bond_atom_site_label_1
    _geom_bond_atom_site_label_2
    _geom_bond_site_symmetry_2
    _geom_bond_distance
    _geom_bond_publ_flag
    O2A C3 . 1.404(5) ?
    O2A C16A . 1.416(7) ?
    C16A H16A . 0.9599 ?
    C16A H16B . 0.9599 ?
    C16A H16C . 0.9599 ?
    O2B C16B . 1.425(13) ?
    O2B C3 . 1.444(8) ?
    C16B H16D . 0.9599 ?
    C16B H16E . 0.9599 ?
    C16B H16F . 0.9599 ?
    O1 C1 . 1.372(3) ?
    O1 C2 . 1.378(3) ?
    O3 C4 . 1.356(3) ?
    O3 H3 . 0.8200 ?
    O4 C5 . 1.368(3) ?
    O4 C17 . 1.423(4) ?
    O5 C6 . 1.352(3) ?
    O5 H5 . 0.8200 ?
    O6 C8 . 1.243(3) ?
    O7 C9 . 1.373(3) ?
    O7 C18 . 1.423(3) ?
    C1 C9 . 1.346(3) ?
    C1 C10 . 1.473(3) ?
    C2 C3 . 1.381(4) ?
    C2 C7 . 1.387(3) ?
    C3 C4 . 1.390(4) ?
    C4 C5 . 1.398(4) ?
    C5 C6 . 1.379(4) ?
    C6 C7 . 1.404(3) ?
    C7 C8 . 1.456(4) ?
    C8 C9 . 1.441(3) ?
    C10 C15 . 1.386(4) ?
    C10 C11 . 1.390(4) ?
    C11 C12 . 1.378(4) ?
    C11 H11 . 0.9300 ?
    C12 C13 . 1.376(4) ?
    C12 H12 . 0.9300 ?
    C13 C14 . 1.372(4) ?
    C13 H13 . 0.9300 ?
    C14 C15 . 1.375(4) ?
    C14 H14 . 0.9300 ?
    C15 H15 . 0.9300 ?
    C17 H17A . 0.9599 ?
    C17 H17B . 0.9599 ?
    C17 H17C . 0.9599 ?
    C18 H18A . 0.9599 ?
    C18 H18B . 0.9599 ?
    C18 H18C . 0.9599 ?
    O11 C21 . 1.362(3) ?
    O11 C22 . 1.369(3) ?
    O12 C23 . 1.378(3) ?
    O12 C36 . 1.431(3) ?
    O13 C24 . 1.343(3) ?
    O13 H1 . 0.8200 ?
    O14 C25 . 1.386(3) ?
    O14 C37 . 1.391(4) ?
    O15 C26 . 1.361(3) ?
    O15 H2 . 0.8200 ?
    O17 C29 . 1.370(3) ?
    O17 C38 . 1.435(3) ?
    O16 C28 . 1.262(3) ?
    C21 C29 . 1.363(4) ?
    C21 C30 . 1.473(4) ?
    C22 C23 . 1.376(3) ?
    C22 C27 . 1.395(4) ?
    C23 C24 . 1.389(3) ?
    C24 C25 . 1.404(4) ?
    C25 C26 . 1.367(4) ?
    C26 C27 . 1.414(4) ?
    C27 C28 . 1.429(4) ?
    C28 C29 . 1.450(4) ?
    C30 C35 . 1.388(4) ?
    C30 C31 . 1.396(4) ?
    C31 C32 . 1.378(4) ?
    C31 H31 . 0.9300 ?
    C32 C33 . 1.367(5) ?
    C32 H32 . 0.9300 ?
    C33 C34 . 1.382(4) ?
    C33 H33 . 0.9300 ?
    C34 C35 . 1.380(4) ?
    C34 H34 . 0.9300 ?
    C35 H35 . 0.9300 ?
    C36 H36A . 0.9599 ?
    C36 H36B . 0.9599 ?
    C36 H36C . 0.9599 ?
    C37 H37A . 0.9599 ?
    C37 H37B . 0.9599 ?
    C37 H37C . 0.9599 ?
    C38 H38A . 0.9599 ?
    C38 H38B . 0.9599 ?
    C38 H38C . 0.9599 ?
loop_
    _geom_angle_atom_site_label_1
    _geom_angle_atom_site_label_2
    _geom_angle_atom_site_label_3
    _geom_angle_site_symmetry_1
    _geom_angle_site_symmetry_3
    _geom_angle
    _geom_angle_publ_flag
    C3 O2A C16A . . 112.2(6) ?
    C16B O2B C3 . . 102.2(11) ?
    O2B C16B H16D . . 109.5 ?
    O2B C16B H16E . . 109.5 ?
    H16D C16B H16E . . 109.5 ?
    O2B C16B H16F . . 109.5 ?
    H16D C16B H16F . . 109.5 ?
    H16E C16B H16F . . 109.5 ?
    C1 O1 C2 . . 119.78(19) ?
    C4 O3 H3 . . 109.5 ?
    C5 O4 C17 . . 113.5(2) ?
    C6 O5 H5 . . 109.5 ?
    C9 O7 C18 . . 113.8(2) ?
    C9 C1 O1 . . 121.8(2) ?
    C9 C1 C10 . . 127.0(2) ?
    O1 C1 C10 . . 111.2(2) ?
    O1 C2 C3 . . 116.3(2) ?
    O1 C2 C7 . . 121.0(2) ?
    C3 C2 C7 . . 122.6(2) ?
    C2 C3 C4 . . 117.8(2) ?
    C2 C3 O2A . . 124.0(3) ?
    C4 C3 O2A . . 117.1(3) ?
    C2 C3 O2B . . 119.9(4) ?
    C4 C3 O2B . . 115.5(4) ?
    O3 C4 C3 . . 122.4(2) ?
    O3 C4 C5 . . 116.5(2) ?
    C3 C4 C5 . . 121.2(3) ?
    O4 C5 C6 . . 120.0(2) ?
    O4 C5 C4 . . 120.2(2) ?
    C6 C5 C4 . . 119.8(2) ?
    O5 C6 C5 . . 119.3(2) ?
    O5 C6 C7 . . 120.7(2) ?
    C5 C6 C7 . . 120.0(2) ?
    C2 C7 C6 . . 118.6(2) ?
    C2 C7 C8 . . 120.3(2) ?
    C6 C7 C8 . . 121.1(2) ?
    O6 C8 C9 . . 122.6(2) ?
    O6 C8 C7 . . 122.4(2) ?
    C9 C8 C7 . . 115.0(2) ?
    C1 C9 O7 . . 119.2(2) ?
    C1 C9 C8 . . 122.0(2) ?
    O7 C9 C8 . . 118.8(2) ?
    C15 C10 C11 . . 119.5(2) ?
    C15 C10 C1 . . 120.0(2) ?
    C11 C10 C1 . . 120.5(2) ?
    C12 C11 C10 . . 119.5(3) ?
    C12 C11 H11 . . 120.2 ?
    C10 C11 H11 . . 120.2 ?
    C13 C12 C11 . . 120.5(3) ?
    C13 C12 H12 . . 119.8 ?
    C11 C12 H12 . . 119.8 ?
    C14 C13 C12 . . 120.1(3) ?
    C14 C13 H13 . . 120.0 ?
    C12 C13 H13 . . 120.0 ?
    C13 C14 C15 . . 120.2(3) ?
    C13 C14 H14 . . 119.9 ?
    C15 C14 H14 . . 119.9 ?
    C14 C15 C10 . . 120.2(3) ?
    C14 C15 H15 . . 119.9 ?
    C10 C15 H15 . . 119.9 ?
    O4 C17 H17A . . 109.5 ?
    O4 C17 H17B . . 109.5 ?
    H17A C17 H17B . . 109.5 ?
    O4 C17 H17C . . 109.5 ?
    H17A C17 H17C . . 109.5 ?
    H17B C17 H17C . . 109.5 ?
    O7 C18 H18A . . 109.5 ?
    O7 C18 H18B . . 109.5 ?
    H18A C18 H18B . . 109.5 ?
    O7 C18 H18C . . 109.5 ?
    H18A C18 H18C . . 109.5 ?
    H18B C18 H18C . . 109.5 ?
    C21 O11 C22 . . 121.8(2) ?
    C23 O12 C36 . . 114.4(2) ?
    C24 O13 H1 . . 109.5 ?
    C25 O14 C37 . . 115.6(2) ?
    C26 O15 H2 . . 109.5 ?
    C29 O17 C38 . . 113.8(2) ?
    O11 C21 C29 . . 119.9(2) ?
    O11 C21 C30 . . 110.4(2) ?
    C29 C21 C30 . . 129.7(2) ?
    O11 C22 C23 . . 116.5(2) ?
    O11 C22 C27 . . 120.7(2) ?
    C23 C22 C27 . . 122.8(2) ?
    C22 C23 O12 . . 119.7(2) ?
    C22 C23 C24 . . 118.1(2) ?
    O12 C23 C24 . . 121.9(2) ?
    O13 C24 C23 . . 117.6(2) ?
    O13 C24 C25 . . 121.8(2) ?
    C23 C24 C25 . . 120.6(2) ?
    C26 C25 O14 . . 122.8(2) ?
    C26 C25 C24 . . 120.5(2) ?
    O14 C25 C24 . . 116.7(2) ?
    O15 C26 C25 . . 119.7(2) ?
    O15 C26 C27 . . 120.2(2) ?
    C25 C26 C27 . . 120.0(2) ?
    C22 C27 C26 . . 117.9(2) ?
    C22 C27 C28 . . 119.6(2) ?
    C26 C27 C28 . . 122.5(2) ?
    O16 C28 C27 . . 122.0(3) ?
    O16 C28 C29 . . 121.6(2) ?
    C27 C28 C29 . . 116.4(2) ?
    C21 C29 O17 . . 120.7(3) ?
    C21 C29 C28 . . 121.4(2) ?
    O17 C29 C28 . . 117.8(2) ?
    C35 C30 C31 . . 117.8(3) ?
    C35 C30 C21 . . 119.1(2) ?
    C31 C30 C21 . . 123.1(3) ?
    C32 C31 C30 . . 120.7(3) ?
    C32 C31 H31 . . 119.7 ?
    C30 C31 H31 . . 119.7 ?
    C33 C32 C31 . . 120.7(3) ?
    C33 C32 H32 . . 119.7 ?
    C31 C32 H32 . . 119.7 ?
    C32 C33 C34 . . 119.7(3) ?
    C32 C33 H33 . . 120.1 ?
    C34 C33 H33 . . 120.1 ?
    C35 C34 C33 . . 119.8(3) ?
    C35 C34 H34 . . 120.1 ?
    C33 C34 H34 . . 120.1 ?
    C34 C35 C30 . . 121.2(3) ?
    C34 C35 H35 . . 119.4 ?
    C30 C35 H35 . . 119.4 ?
    O12 C36 H36A . . 109.5 ?
    O12 C36 H36B . . 109.5 ?
    H36A C36 H36B . . 109.5 ?
    O12 C36 H36C . . 109.5 ?
    H36A C36 H36C . . 109.5 ?
    H36B C36 H36C . . 109.5 ?
    O14 C37 H37A . . 109.5 ?
    O14 C37 H37B . . 109.5 ?
    H37A C37 H37B . . 109.5 ?
    O14 C37 H37C . . 109.5 ?
    H37A C37 H37C . . 109.5 ?
    H37B C37 H37C . . 109.5 ?
    O17 C38 H38A . . 109.5 ?
    O17 C38 H38B . . 109.5 ?
    H38A C38 H38B . . 109.5 ?
    O17 C38 H38C . . 109.5 ?
    H38A C38 H38C . . 109.5 ?
    H38B C38 H38C . . 109.5 ?
loop_
    _geom_torsion_atom_site_label_1
    _geom_torsion_atom_site_label_2
    _geom_torsion_atom_site_label_3
    _geom_torsion_atom_site_label_4
    _geom_torsion_site_symmetry_1
    _geom_torsion_site_symmetry_2
    _geom_torsion_site_symmetry_3
    _geom_torsion_site_symmetry_4
    _geom_torsion
    _geom_torsion_publ_flag
    C2 O1 C1 C9 . . . . 0.5(4) ?
    C2 O1 C1 C10 . . . . -179.9(2) ?
    C1 O1 C2 C3 . . . . 178.1(3) ?
    C1 O1 C2 C7 . . . . -2.9(4) ?
    O1 C2 C3 C4 . . . . 179.7(3) ?
    C7 C2 C3 C4 . . . . 0.8(5) ?
    O1 C2 C3 O2A . . . . 12.1(5) ?
    C7 C2 C3 O2A . . . . -166.8(4) ?
    O1 C2 C3 O2B . . . . -30.4(6) ?
    C7 C2 C3 O2B . . . . 150.6(5) ?
    C16A O2A C3 C2 . . . . -70.4(7) ?
    C16A O2A C3 C4 . . . . 121.9(5) ?
    C16A O2A C3 O2B . . . . 25.1(6) ?
    C16B O2B C3 C2 . . . . 90.0(11) ?
    C16B O2B C3 C4 . . . . -119.5(9) ?
    C16B O2B C3 O2A . . . . -17.8(8) ?
    C2 C3 C4 O3 . . . . 178.0(3) ?
    O2A C3 C4 O3 . . . . -13.5(5) ?
    O2B C3 C4 O3 . . . . 26.8(6) ?
    C2 C3 C4 C5 . . . . -1.3(5) ?
    O2A C3 C4 C5 . . . . 167.2(3) ?
    O2B C3 C4 C5 . . . . -152.5(5) ?
    C17 O4 C5 C6 . . . . 92.7(3) ?
    C17 O4 C5 C4 . . . . -87.7(3) ?
    O3 C4 C5 O4 . . . . 2.6(4) ?
    C3 C4 C5 O4 . . . . -178.1(3) ?
    O3 C4 C5 C6 . . . . -177.8(3) ?
    C3 C4 C5 C6 . . . . 1.6(4) ?
    O4 C5 C6 O5 . . . . -1.4(4) ?
    C4 C5 C6 O5 . . . . 178.9(2) ?
    O4 C5 C6 C7 . . . . 178.4(2) ?
    C4 C5 C6 C7 . . . . -1.2(4) ?
    O1 C2 C7 C6 . . . . -179.4(2) ?
    C3 C2 C7 C6 . . . . -0.5(4) ?
    O1 C2 C7 C8 . . . . 3.2(4) ?
    C3 C2 C7 C8 . . . . -177.9(3) ?
    O5 C6 C7 C2 . . . . -179.5(2) ?
    C5 C6 C7 C2 . . . . 0.7(4) ?
    O5 C6 C7 C8 . . . . -2.1(4) ?
    C5 C6 C7 C8 . . . . 178.1(2) ?
    C2 C7 C8 O6 . . . . 179.1(2) ?
    C6 C7 C8 O6 . . . . 1.7(4) ?
    C2 C7 C8 C9 . . . . -1.1(4) ?
    C6 C7 C8 C9 . . . . -178.5(2) ?
    O1 C1 C9 O7 . . . . -178.1(2) ?
    C10 C1 C9 O7 . . . . 2.4(4) ?
    O1 C1 C9 C8 . . . . 1.6(4) ?
    C10 C1 C9 C8 . . . . -177.9(2) ?
    C18 O7 C9 C1 . . . . -100.6(3) ?
    C18 O7 C9 C8 . . . . 79.7(3) ?
    O6 C8 C9 C1 . . . . 178.5(3) ?
    C7 C8 C9 C1 . . . . -1.2(4) ?
    O6 C8 C9 O7 . . . . -1.8(4) ?
    C7 C8 C9 O7 . . . . 178.4(2) ?
    C9 C1 C10 C15 . . . . -42.8(4) ?
    O1 C1 C10 C15 . . . . 137.6(2) ?
    C9 C1 C10 C11 . . . . 138.3(3) ?
    O1 C1 C10 C11 . . . . -41.3(3) ?
    C15 C10 C11 C12 . . . . 1.8(4) ?
    C1 C10 C11 C12 . . . . -179.3(2) ?
    C10 C11 C12 C13 . . . . -1.3(4) ?
    C11 C12 C13 C14 . . . . -0.4(5) ?
    C12 C13 C14 C15 . . . . 1.6(5) ?
    C13 C14 C15 C10 . . . . -1.1(4) ?
    C11 C10 C15 C14 . . . . -0.6(4) ?
    C1 C10 C15 C14 . . . . -179.5(2) ?
    C22 O11 C21 C29 . . . . -2.0(4) ?
    C22 O11 C21 C30 . . . . 178.8(2) ?
    C21 O11 C22 C23 . . . . 179.2(2) ?
    C21 O11 C22 C27 . . . . -2.2(3) ?
    O11 C22 C23 O12 . . . . 2.0(4) ?
    C27 C22 C23 O12 . . . . -176.6(2) ?
    O11 C22 C23 C24 . . . . 175.4(2) ?
    C27 C22 C23 C24 . . . . -3.1(4) ?
    C36 O12 C23 C22 . . . . -113.0(3) ?
    C36 O12 C23 C24 . . . . 73.8(3) ?
    C22 C23 C24 O13 . . . . -177.3(2) ?
    O12 C23 C24 O13 . . . . -4.0(4) ?
    C22 C23 C24 C25 . . . . 2.7(4) ?
    O12 C23 C24 C25 . . . . 176.0(2) ?
    C37 O14 C25 C26 . . . . -70.2(4) ?
    C37 O14 C25 C24 . . . . 111.0(3) ?
    O13 C24 C25 C26 . . . . 178.8(3) ?
    C23 C24 C25 C26 . . . . -1.2(4) ?
    O13 C24 C25 O14 . . . . -2.4(4) ?
    C23 C24 C25 O14 . . . . 177.6(2) ?
    O14 C25 C26 O15 . . . . 1.3(4) ?
    C24 C25 C26 O15 . . . . -180.0(3) ?
    O14 C25 C26 C27 . . . . -178.7(2) ?
    C24 C25 C26 C27 . . . . 0.0(4) ?
    O11 C22 C27 C26 . . . . -176.5(2) ?
    C23 C22 C27 C26 . . . . 2.0(4) ?
    O11 C22 C27 C28 . . . . 2.6(4) ?
    C23 C22 C27 C28 . . . . -178.9(2) ?
    O15 C26 C27 C22 . . . . 179.6(2) ?
    C25 C26 C27 C22 . . . . -0.3(4) ?
    O15 C26 C27 C28 . . . . 0.5(4) ?
    C25 C26 C27 C28 . . . . -179.5(2) ?
    C22 C27 C28 O16 . . . . -179.1(2) ?
    C26 C27 C28 O16 . . . . 0.0(4) ?
    C22 C27 C28 C29 . . . . 0.8(4) ?
    C26 C27 C28 C29 . . . . 179.9(2) ?
    O11 C21 C29 O17 . . . . -179.2(2) ?
    C30 C21 C29 O17 . . . . -0.1(4) ?
    O11 C21 C29 C28 . . . . 5.6(4) ?
    C30 C21 C29 C28 . . . . -175.3(2) ?
    C38 O17 C29 C21 . . . . 101.0(3) ?
    C38 O17 C29 C28 . . . . -83.6(3) ?
    O16 C28 C29 C21 . . . . 175.0(3) ?
    C27 C28 C29 C21 . . . . -4.9(4) ?
    O16 C28 C29 O17 . . . . -0.3(4) ?
    C27 C28 C29 O17 . . . . 179.8(2) ?
    O11 C21 C30 C35 . . . . 7.0(3) ?
    C29 C21 C30 C35 . . . . -172.1(3) ?
    O11 C21 C30 C31 . . . . -171.4(2) ?
    C29 C21 C30 C31 . . . . 9.5(4) ?
    C35 C30 C31 C32 . . . . 1.5(4) ?
    C21 C30 C31 C32 . . . . 179.9(3) ?
    C30 C31 C32 C33 . . . . -0.8(5) ?
    C31 C32 C33 C34 . . . . -0.1(5) ?
    C32 C33 C34 C35 . . . . 0.2(5) ?
    C33 C34 C35 C30 . . . . 0.6(5) ?
    C31 C30 C35 C34 . . . . -1.4(4) ?
    C21 C30 C35 C34 . . . . -179.9(3) ?
loop_
    _geom_hbond_atom_site_label_D
    _geom_hbond_atom_site_label_H
    _geom_hbond_atom_site_label_A
    _geom_hbond_site_symmetry_A
    _geom_hbond_distance_DH
    _geom_hbond_distance_HA
    _geom_hbond_distance_DA
    _geom_hbond_angle_DHA
    O3 H3 O16 2_565 0.82 2.06 2.806(3) 151.9
    O3 H3 O2A . 0.82 2.36 2.772(5) 111.6
    O3 H3 O2B . 0.82 2.37 2.799(9) 113.5
    O5 H5 O6 . 0.82 1.86 2.586(3) 146.3
    O13 H1 O5 2_655 0.82 2.05 2.825(3) 157.7
    O13 H1 O14 . 0.82 2.29 2.736(3) 115.0
    O15 H2 O16 . 0.82 1.88 2.600(3) 146.5
data_global
_journal_date_recd_electronic     2009-10-24
_journal_date_accepted     2009-11-25
_journal_name_full     'Acta Crystallographica, Section E'
_journal_year     2009
_journal_volume     65
_journal_issue     12
_journal_page_first     o3276
_journal_page_last     o3277
_journal_paper_category     QO
_journal_coeditor_code     PK2205
_publ_contact_author_name     'Zhi-Jun Wu'
_publ_contact_author_address
;
Department of Pharmacy
Changzheng Hospital
Second Military Medical University
Shanghai 200003, People's Republic of China
;
_publ_contact_author_email     wuzhijun999@sina.com
_publ_contact_author_fax     '+86 (021) 81871314'
_publ_contact_author_phone     '+86 (021) 81871347'
_publ_section_title
;
5,7-Dihydroxy-3,6,8-trimethoxyflavone
;
loop_
    _publ_author_name
    _publ_author_address
    'Hui-Ping Xiong'
;
Department of Mathematics and Physics
Shanghai University of Electric Power
Shanghai 200090, People's Republic of China
;
    'Zhi-Jun Wu'
;
Department of Pharmacy
Changzheng Hospital
Second Military Medical University
Shanghai 200003, People's Republic of China
;
    'Fa-Tang Chen'
;
Department of Mathematics and Physics
Shanghai University of Electric Power
Shanghai 200090, People's Republic of China
;
    'Wan-Sheng Chen'
;
Department of Pharmacy
Changzheng Hospital
Second Military Medical University
Shanghai 200003, People's Republic of China
;
