# Supplementary material for: 5,7-Dihydr­oxy-3,6,8-trimethoxy­flavone
Source: Acta Crystallogr Sect E Struct Rep Online. 2009 Nov 28;65(Pt 12):o3276–7. doi: 10.1107/S1600536809050715 (PMC2971965; doi:10.1107/S1600536809050715)
Supplement: Supplementary file 2 [file e-65-o3276-Isup2.hkl]

# 
# h,k,l, Fc-squared, Fo-squared, sigma(Fo-squared) and status flag 
# 
data_I
_shelx_title '                   f90407b in P-1' 
_shelx_refln_list_code          4 
_shelx_F_calc_maximum      145.86 
_exptl_crystal_F_000       720.00 
_reflns_d_resolution_high  0.8347 
 
loop_ 
 _symmetry_equiv_pos_as_xyz 
 'x, y, z' 
 '-x, -y, -z' 
 
_cell_length_a    10.1466 
_cell_length_b    11.4934 
_cell_length_c    14.1342 
_cell_angle_alpha  74.233 
_cell_angle_beta   86.461 
_cell_angle_gamma  86.845 
 
_shelx_F_squared_multiplier     1.000 
 
loop_ 
 _refln_index_h 
 _refln_index_k 
 _refln_index_l 
 _refln_F_squared_calc 
 _refln_F_squared_meas 
 _refln_F_squared_sigma 
 _refln_observed_status 
   1   0   0     1197.88     1207.66     44.06 o 
   2   0   0       83.09       91.95      3.60 o 
   3   0   0     4363.78     4970.54     36.48 o 
   4   0   0       14.45       13.72      1.12 o 
   5   0   0      218.62      226.08      8.62 o 
   6   0   0     1224.09     1343.07     23.45 o 
   7   0   0       37.29       36.18      4.89 o 
   8   0   0       91.45       81.67      8.85 o 
   9   0   0       35.21       39.03      6.84 o 
  10   0   0        3.47       -0.18      4.22 o 
  11   0   0        0.25       -0.52      4.87 o 
  12   0   0        0.21        4.03      6.57 o 
 -12   1   0        7.41        5.73      6.36 o 
 -11   1   0        8.13        7.28      5.10 o 
 -10   1   0        9.81       11.28      5.00 o 
  -9   1   0      197.12      197.01     11.77 o 
  -8   1   0        0.14        3.47      3.41 o 
  -7   1   0       10.14        8.80      3.34 o 
  -6   1   0       13.24       10.02      4.35 o 
  -5   1   0      774.10      948.34     32.50 o 
  -4   1   0      239.49      234.79      9.86 o 
  -3   1   0     5800.13     5849.21     61.40 o 
  -2   1   0     1007.79      998.07      9.11 o 
  -1   1   0     7265.47     6816.37     91.94 o 
   0   1   0        3.71        4.62      0.85 o 
   1   1   0        1.33       46.76      2.65 o 
   2   1   0      104.84      105.88     13.31 o 
   3   1   0    12800.31    13440.03    108.90 o 
   4   1   0       20.29       26.54      2.09 o 
   5   1   0       40.08       36.06      2.17 o 
   6   1   0       38.29       37.29      4.39 o 
   7   1   0      440.31      516.42     16.16 o 
   8   1   0      213.83      206.17     11.06 o 
   9   1   0       36.60       41.45      6.89 o 
  10   1   0       13.60       12.00      5.51 o 
  11   1   0        0.33       -1.38      4.50 o 
  12   1   0        3.06        5.94      7.10 o 
 -11   2   0        2.71        5.30      6.57 o 
 -10   2   0        0.46        3.28      4.69 o 
  -9   2   0       15.35       13.51      4.69 o 
  -8   2   0        2.61        3.94      3.53 o 
  -7   2   0       52.18       65.75      6.19 o 
  -6   2   0      293.66      296.57     11.24 o 
  -5   2   0        2.37        0.25      1.91 o 
  -4   2   0       32.00       30.53      2.63 o 
  -3   2   0       51.74       43.47      2.56 o 
  -2   2   0      343.28      365.81      6.09 o 
  -1   2   0       30.98       31.48      1.83 o 
   0   2   0       74.72       71.19      8.85 o 
   1   2   0        0.31        0.11      1.38 o 
   3   2   0      947.05     1062.74    104.40 o 
   4   2   0      905.15     1020.91     44.33 o 
   5   2   0       14.13       16.44      3.07 o 
   6   2   0       12.95        9.92      3.02 o 
   7   2   0       25.42       22.27      3.90 o 
   8   2   0       12.06       16.57      4.09 o 
   9   2   0        0.21        2.81      3.56 o 
  10   2   0       27.73       25.30      5.95 o 
  11   2   0       81.59       90.09     19.46 o 
  12   2   0        2.45        8.91      7.00 o 
 -11   3   0        2.24       -2.12      6.36 o 
 -10   3   0       23.37       29.15      6.36 o 
  -9   3   0        5.66        2.98      4.01 o 
  -8   3   0       12.50       16.68      4.64 o 
  -7   3   0      139.26      109.18      7.76 o 
  -6   3   0        9.15        5.39      2.92 o 
  -5   3   0       13.39       24.04      4.40 o 
  -4   3   0        0.08       -1.61      1.96 o 
  -3   3   0      407.66      405.09      7.90 o 
  -2   3   0      421.02      429.92      8.68 o 
  -1   3   0        4.68        3.33      3.13 o 
   0   3   0      713.39      587.43     52.91 o 
   1   3   0     2080.52     2230.04     54.29 o 
   2   3   0     2755.55     2582.10     34.15 o 
   3   3   0       14.66        9.25      3.00 o 
   4   3   0       72.43       74.30      5.46 o 
   5   3   0     1061.18     1168.99     20.74 o 
   6   3   0       28.73       21.87      3.74 o 
   7   3   0        0.00        1.64      2.92 o 
   8   3   0       88.32       93.85      7.76 o 
   9   3   0       20.39       27.83      5.55 o 
  10   3   0       53.43       53.48      7.53 o 
  11   3   0        3.51        5.74      5.84 o 
 -11   4   0        0.04       -3.61      8.70 o 
 -10   4   0       16.11       13.20      5.77 o 
  -9   4   0       50.53       62.75      7.86 o 
  -8   4   0       32.34       41.81      6.19 o 
  -7   4   0      217.54      233.10     12.67 o 
  -6   4   0       26.71       21.10      4.15 o 
  -5   4   0      388.99      470.90     25.40 o 
  -4   4   0        0.01       -0.06      1.80 o 
  -3   4   0      208.74      225.59      6.85 o 
  -2   4   0      338.03      334.36     13.10 o 
  -1   4   0      750.73      708.31     35.68 o 
   0   4   0        0.04       -0.81      1.76 o 
   1   4   0      109.06       88.76      4.77 o 
   2   4   0        2.75        7.10      3.29 o 
   3   4   0       71.03       67.02      7.21 o 
   4   4   0    17113.50    15878.23    269.98 o 
   5   4   0     1046.71     1237.04     28.42 o 
   6   4   0      264.08      290.25     27.57 o 
   7   4   0       31.37       37.11      5.04 o 
   8   4   0        5.90       13.07      4.46 o 
   9   4   0       20.07       18.01      5.28 o 
  10   4   0        1.21        2.39      5.14 o 
  11   4   0        0.04       -2.41      5.10 o 
 -11   5   0        1.77        0.00      8.17 o 
 -10   5   0       22.55       24.96      7.20 o 
  -9   5   0        6.09        4.68      5.04 o 
  -8   5   0      209.87      245.16     13.10 o 
  -7   5   0        8.53        5.24      3.82 o 
  -6   5   0       18.33       14.37      3.91 o 
  -5   5   0       76.04       60.79      4.30 o 
  -4   5   0       56.49       62.27      4.88 o 
  -3   5   0       53.52       55.97      3.76 o 
  -2   5   0        4.08        4.56      2.55 o 
  -1   5   0      175.47      204.98     11.35 o 
   0   5   0       31.87       28.37      3.11 o 
   1   5   0       27.57       29.59      4.45 o 
   2   5   0        6.66        5.94      3.08 o 
   3   5   0      855.41      749.60     22.16 o 
   4   5   0      156.25      177.96     28.05 o 
   5   5   0      361.73      415.77     30.33 o 
   6   5   0       44.48       48.08      6.31 o 
   7   5   0      175.35      176.11     19.41 o 
   8   5   0        3.34        8.77      8.64 o 
   9   5   0        0.81        1.80      7.21 o 
  10   5   0        5.90        1.59     10.39 o 
  11   5   0        1.27        0.42      9.97 o 
 -10   6   0       42.69       47.40      8.59 o 
  -9   6   0        6.42       12.94      5.92 o 
  -8   6   0        0.13        2.02      4.39 o 
  -7   6   0       61.89       59.87      6.79 o 
  -6   6   0      289.87      328.28     13.95 o 
  -5   6   0      247.42      269.25     13.10 o 
  -4   6   0        1.59        0.28      2.06 o 
  -3   6   0      112.45      123.55      7.27 o 
  -2   6   0       17.84       17.82      3.21 o 
  -1   6   0       13.55       11.20      2.87 o 
   0   6   0       16.85       15.76      3.06 o 
   1   6   0        0.12        0.11      2.65 o 
   2   6   0       38.68       45.49      6.26 o 
   3   6   0       25.01       21.00      5.20 o 
   4   6   0       30.65       19.83      6.04 o 
   5   6   0       37.24       30.72      6.84 o 
   6   6   0     2257.76     2130.47     50.79 o 
   7   6   0      599.92      671.66     31.60 o 
   8   6   0       97.90      115.69     15.27 o 
   9   6   0        1.43       -4.14      6.47 o 
  10   6   0        3.25       -0.95      7.63 o 
  11   6   0        0.69       -8.17      8.17 o 
 -10   7   0        0.00       -2.33      8.06 o 
  -9   7   0        7.85       15.63      6.21 o 
  -8   7   0      123.90      132.86     18.77 o 
  -7   7   0       10.84        5.19      3.95 o 
  -6   7   0      267.31      273.58     13.07 o 
  -5   7   0       38.25       47.56      5.50 o 
  -4   7   0       35.37       43.41      5.32 o 
  -3   7   0      213.83      231.98     24.28 o 
  -2   7   0       14.55       20.31      3.88 o 
  -1   7   0        0.20        4.26      2.79 o 
   0   7   0       10.58        8.17      4.98 o 
   1   7   0       16.19       16.97      5.09 o 
   2   7   0       36.04       32.98      5.83 o 
   3   7   0      159.90      130.22     10.39 o 
   4   7   0       15.42       10.18      4.88 o 
   5   7   0        4.75       -4.35      4.35 o 
   6   7   0       11.06       17.50      7.32 o 
   7   7   0      101.79       90.13     12.94 o 
   8   7   0      102.68      122.90     16.12 o 
   9   7   0       39.64       37.22     11.56 o 
  10   7   0       15.11       18.13     11.98 o 
  -9   8   0        0.32        3.43      6.05 o 
  -8   8   0       74.46       84.41      9.30 o 
  -7   8   0       20.45       24.23      6.14 o 
  -6   8   0       44.20       50.90      9.76 o 
  -5   8   0       56.16       50.58      9.44 o 
  -4   8   0       88.39      101.59     12.62 o 
  -3   8   0      188.68      187.27     14.74 o 
  -2   8   0        3.80        7.85      4.77 o 
  -1   8   0       61.49       50.90      7.95 o 
   0   8   0       49.04       55.88      8.48 o 
   1   8   0        8.35        8.48      6.26 o 
   2   8   0      104.79      100.00     11.03 o 
   3   8   0        0.87        1.06      3.39 o 
   4   8   0        0.01       -1.27      3.50 o 
   5   8   0      130.13      133.29     13.26 o 
   6   8   0        7.80       11.24      7.42 o 
   7   8   0        0.05        5.30      7.00 o 
   8   8   0      100.78       66.28     13.57 o 
   9   8   0      117.39      110.39     17.39 o 
  -8   9   0        9.92       23.01     11.45 o 
  -7   9   0        0.22       -2.97      7.42 o 
  -6   9   0      128.61      138.49     15.48 o 
  -4   9   0      178.38      166.91     15.91 o 
  -3   9   0      215.64      240.82     18.03 o 
  -2   9   0      104.50       97.24     11.56 o 
  -1   9   0        5.49        2.97      4.88 o 
   0   9   0       54.30       39.34      7.85 o 
   1   9   0        0.23       -3.50      4.03 o 
   2   9   0       40.19       34.25      8.38 o 
   3   9   0       70.77       73.49     10.82 o 
   4   9   0       52.42       51.96      8.80 o 
   5   9   0        9.77        5.73      5.83 o 
   6   9   0        5.32        3.18      6.26 o 
   7   9   0        0.20        6.79      8.17 o 
   8   9   0        2.82       12.30     10.50 o 
   9   9   0       28.41       31.49     12.94 o 
  -7  10   0        0.10        3.61      8.70 o 
  -6  10   0       12.51        8.59      8.59 o 
  -5  10   0        8.96       13.26      8.38 o 
  -4  10   0       33.63       44.86     10.39 o 
  -3  10   0       97.81      102.65     13.04 o 
  -2  10   0       13.67       13.36      6.36 o 
  -1  10   0      123.69      126.51     13.79 o 
   0  10   0       41.00       41.67      8.48 o 
   1  10   0        1.01       -1.27      5.94 o 
   2  10   0        2.08       -4.03      7.00 o 
   3  10   0        9.10        0.85      6.04 o 
   4  10   0       38.34       31.28      9.23 o 
   5  10   0        3.10       -2.23      5.51 o 
   6  10   0        6.95        4.56      7.10 o 
   7  10   0       16.62       23.12      9.33 o 
   8  10   0        1.06       -6.68      9.12 o 
  -6  11   0        2.20       -7.32      8.38 o 
  -5  11   0        0.88       10.60      9.12 o 
  -4  11   0       31.18       30.96     10.29 o 
  -3  11   0        0.73       -3.61      7.21 o 
  -2  11   0       32.64       32.13      8.48 o 
  -1  11   0       97.77      111.98     14.42 o 
   0  11   0       20.29        9.44      7.10 o 
   1  11   0        8.14        6.15      7.00 o 
   2  11   0        0.91        1.27      5.73 o 
   3  11   0        0.01       -4.67      7.95 o 
   4  11   0        1.89       -0.53      6.36 o 
   5  11   0        4.63        5.62      6.79 o 
   6  11   0       19.23       17.07      8.59 o 
   7  11   0        3.89       -2.33      8.91 o 
  -4  12   0        7.38       11.66     10.29 o 
  -3  12   0        1.55        1.91      7.63 o 
  -2  12   0       32.06       30.75      9.23 o 
  -1  12   0        7.70       10.71      9.65 o 
   0  12   0        0.43       -0.85      7.32 o 
   1  12   0       11.51       12.09      7.85 o 
   2  12   0       20.20       25.03      9.44 o 
   3  12   0        0.95        2.33      6.15 o 
   4  12   0        3.54        2.01      8.70 o 
   5  12   0        0.24        6.26      7.63 o 
  -1  13   0        0.25       -2.12      7.85 o 
   0  13   0       27.25       30.65     11.45 o 
   1  13   0       42.10       43.58     12.72 o 
   2  13   0       12.27        9.76      9.33 o 
  -5 -12   1        1.27       -1.59      9.23 o 
  -4 -12   1        5.37        0.32      7.00 o 
  -3 -12   1        0.96       -0.32      7.32 o 
  -2 -12   1        0.60        0.21      6.57 o 
  -1 -12   1       58.88       79.21     13.15 o 
   0 -12   1       76.80       90.98     15.16 o 
   1 -12   1        9.97       20.68      9.54 o 
   2 -12   1        0.12       -0.53      7.85 o 
   3 -12   1        5.34        1.70      8.17 o 
   4 -12   1        0.04       -4.98      9.65 o 
  -6 -11   1        1.48       10.07      8.17 o 
  -5 -11   1        0.35        7.85      7.63 o 
  -4 -11   1        2.81        6.79      9.65 o 
  -3 -11   1       11.65        8.48      6.26 o 
  -2 -11   1        7.90        8.38      7.42 o 
  -1 -11   1       71.47       75.40     11.56 o 
   0 -11   1       51.99       45.92     10.18 o 
   1 -11   1       75.38       70.84     12.94 o 
   2 -11   1        8.50       12.94      7.00 o 
   3 -11   1        0.07        0.74      7.00 o 
   4 -11   1        1.18       -2.54      7.85 o 
   5 -11   1        3.22       10.71      9.44 o 
   6 -11   1       15.15        8.06     10.29 o 
  -8 -10   1        0.61        1.59      9.54 o 
  -7 -10   1       20.51       19.62     10.07 o 
  -6 -10   1        3.47        0.11      6.89 o 
  -5 -10   1        1.68        8.48      6.68 o 
  -4 -10   1        0.56        0.42      6.36 o 
  -3 -10   1        0.54       -5.20      7.21 o 
  -2 -10   1        0.57       -1.80      5.09 o 
  -1 -10   1        2.07        4.35      6.26 o 
   0 -10   1       31.51       34.25      8.59 o 
   1 -10   1      266.57      291.93     22.06 o 
   2 -10   1      100.62       87.70     11.45 o 
   3 -10   1        0.02        8.06      6.79 o 
   4 -10   1        4.69        4.24      7.53 o 
   5 -10   1       16.68       22.27      9.44 o 
   6 -10   1       12.81       21.53     10.60 o 
   7 -10   1       21.30       49.10     14.32 o 
  -8  -9   1        0.14       -0.64      8.70 o 
  -7  -9   1       17.41        6.36      7.63 o 
  -6  -9   1        8.36        3.92      6.68 o 
  -5  -9   1       44.74       37.11      9.01 o 
  -4  -9   1        8.28       10.07      6.36 o 
  -3  -9   1        3.04        6.04      5.41 o 
  -2  -9   1       56.05       78.47     13.47 o 
  -1  -9   1        8.42       10.29      6.26 o 
   0  -9   1        0.66       -2.12      4.45 o 
   1  -9   1       31.63       23.54      7.32 o 
   2  -9   1       10.78        6.68      5.51 o 
   3  -9   1      378.54      324.27     20.47 o 
   4  -9   1       15.75       27.57      8.70 o 
   5  -9   1       23.84       33.19      9.23 o 
   6  -9   1        0.59        4.88      6.57 o 
   7  -9   1        1.28       -2.23      8.48 o 
   8  -9   1        2.65        2.54      9.97 o 
  -9  -8   1       24.75       43.90     13.04 o 
  -8  -8   1      232.81      200.95     20.15 o 
  -7  -8   1       22.48       15.38      9.01 o 
  -6  -8   1        0.53        2.12      6.26 o 
  -5  -8   1      243.31      184.41     14.74 o 
  -4  -8   1        0.00       -4.35      4.35 o 
  -3  -8   1       31.96       34.15      7.32 o 
  -2  -8   1        4.23        2.01      3.61 o 
  -1  -8   1        3.69       -1.17      3.50 o 
   0  -8   1        0.05        2.23      3.82 o 
   1  -8   1       33.32       31.18      7.00 o 
   2  -8   1       41.18       40.83      7.10 o 
   3  -8   1      575.47      563.18     24.50 o 
   4  -8   1       78.43       64.79     10.39 o 
   5  -8   1       14.61       12.72      6.68 o 
   6  -8   1       13.19        4.77      5.83 o 
   7  -8   1        6.80        5.62      7.21 o 
   8  -8   1        2.71        6.47      7.74 o 
   9  -8   1       56.89      102.97     16.54 o 
 -10  -7   1       83.93      104.98     18.35 o 
  -9  -7   1      144.73      136.05     18.03 o 
  -8  -7   1      146.56      164.58     17.81 o 
  -7  -7   1        1.56        0.85      7.10 o 
  -6  -7   1        2.43       -5.20      5.20 o 
  -5  -7   1      171.60      146.76     13.26 o 
  -4  -7   1        0.27       -0.74      3.71 o 
  -3  -7   1       78.59       71.26      8.38 o 
  -2  -7   1      119.24      108.48     10.71 o 
  -1  -7   1      131.31      162.56     13.89 o 
   0  -7   1      623.10      530.20     21.95 o 
   1  -7   1        0.09        2.01      4.14 o 
   2  -7   1      111.62       83.67      8.70 o 
   3  -7   1       48.57       48.78      7.85 o 
   4  -7   1       77.24       73.17      9.86 o 
   5  -7   1      573.26      571.03     26.30 o 
   6  -7   1        7.56        9.33      6.26 o 
   7  -7   1       52.91       62.17      7.60 o 
   8  -7   1       11.21       12.37      6.42 o 
   9  -7   1        4.90        7.47      5.99 o 
 -10  -6   1        1.59       -3.08      9.12 o 
  -9  -6   1       62.63       67.55     13.26 o 
  -8  -6   1        0.65       -1.59      6.68 o 
  -7  -6   1        9.20       17.92      7.53 o 
  -6  -6   1      629.70      645.80     42.42 o 
  -5  -6   1        2.83       -1.91      4.35 o 
  -4  -6   1       54.35       61.61      8.27 o 
  -3  -6   1      607.72      472.41     18.45 o 
  -2  -6   1       19.85       21.84      4.77 o 
  -1  -6   1      695.94      704.11     25.34 o 
   0  -6   1      362.25      286.63     15.06 o 
   1  -6   1      639.96      630.94     21.95 o 
   2  -6   1        0.08        1.70      3.92 o 
   3  -6   1      315.00      346.12     17.50 o 
   4  -6   1        0.15        4.77      5.09 o 
   5  -6   1      382.07      373.11     13.41 o 
   6  -6   1      336.34      349.74     14.69 o 
   7  -6   1        7.91        9.05      3.98 o 
   8  -6   1        8.04        5.49      4.33 o 
   9  -6   1        0.27        2.45      4.98 o 
  10  -6   1        0.09        5.66      6.23 o 
 -10  -5   1       14.72       11.88      9.76 o 
  -9  -5   1        0.96        0.52      4.17 o 
  -8  -5   1      421.95      454.22     16.61 o 
  -7  -5   1      594.05      594.65     18.69 o 
  -6  -5   1      454.18      531.07     23.86 o 
  -5  -5   1       40.90       52.19      5.83 o 
  -4  -5   1       86.70       94.80      9.44 o 
  -2  -5   1      960.68      921.81     24.28 o 
  -1  -5   1       15.02        8.48      3.29 o 
   0  -5   1      970.26      917.78     24.81 o 
   1  -5   1      207.58      177.72     11.03 o 
   2  -5   1     1242.10     1173.34     27.57 o 
   3  -5   1       94.37      110.07     10.18 o 
   4  -5   1        1.32        0.38      2.21 o 
   5  -5   1       30.26       34.62      4.46 o 
   6  -5   1       52.67       56.10      6.14 o 
   7  -5   1      310.68      330.80     19.03 o 
   8  -5   1        0.99        3.79      4.31 o 
   9  -5   1       20.91       18.41      6.19 o 
  10  -5   1        0.06        1.42      5.77 o 
 -11  -4   1       45.59       38.39      9.76 o 
 -10  -4   1        2.19       -0.85      4.13 o 
  -9  -4   1        0.10       -1.53      4.10 o 
  -8  -4   1        1.22        0.63      3.55 o 
  -7  -4   1       64.99       66.39      6.49 o 
  -6  -4   1       16.01       25.93      4.38 o 
  -5  -4   1      192.93      190.50     11.19 o 
  -4  -4   1     2475.44     2429.61     42.42 o 
  -3  -4   1      217.24      189.60     10.82 o 
  -2  -4   1      124.54      111.24      7.74 o 
  -1  -4   1      174.60      146.55      8.48 o 
   0  -4   1       20.25       27.04      4.14 o 
   1  -4   1      616.75      578.77     17.81 o 
   2  -4   1      998.55     1038.67     25.34 o 
   3  -4   1      171.31      177.69      7.29 o 
   4  -4   1       10.66       18.07      5.30 o 
   5  -4   1      109.29      115.69      7.32 o 
   6  -4   1       54.53       49.40      5.62 o 
   7  -4   1      329.43      327.10     13.75 o 
   8  -4   1      315.71      303.72     19.88 o 
   9  -4   1      138.64      146.89     11.28 o 
  10  -4   1        7.71       11.59      6.34 o 
  11  -4   1        2.36        1.55      6.60 o 
 -11  -3   1       47.67       50.58     10.60 o 
 -10  -3   1       10.80       11.22      5.47 o 
  -9  -3   1       42.31       55.00      7.39 o 
  -8  -3   1       17.31       18.52      4.28 o 
  -7  -3   1      112.41      121.57     13.10 o 
  -6  -3   1      829.93      878.47     74.18 o 
  -5  -3   1     2713.71     3121.13     37.08 o 
  -4  -3   1      916.59     1064.76     73.33 o 
  -3  -3   1      211.98      220.57     10.82 o 
  -2  -3   1        1.21        0.42      2.65 o 
  -1  -3   1     2877.87     2372.56     30.75 o 
   0  -3   1      568.86      561.17     15.38 o 
   1  -3   1       16.97       30.12      4.88 o 
   2  -3   1     3432.84     3325.95     59.97 o 
   3  -3   1     1763.14     1745.88     66.70 o 
   4  -3   1     1526.25     1623.66     90.03 o 
   5  -3   1       60.73       63.58      5.21 o 
   6  -3   1       36.86       33.51      4.51 o 
   7  -3   1        2.19        4.55      3.35 o 
   8  -3   1        0.46       -0.12      3.53 o 
   9  -3   1      206.78      224.34     13.13 o 
  10  -3   1        1.64        3.91      5.06 o 
  11  -3   1       45.18       61.54      9.43 o 
 -11  -2   1       11.05       10.60      6.57 o 
 -10  -2   1       55.75       61.36      7.85 o 
  -9  -2   1      162.40      167.26     10.58 o 
  -8  -2   1       17.89       23.67      4.65 o 
  -7  -2   1       58.24       64.44      9.38 o 
  -6  -2   1      184.34      192.34      6.61 o 
  -5  -2   1      264.37      293.27     28.68 o 
  -4  -2   1       68.34       82.51      5.23 o 
  -3  -2   1       81.80       83.56      6.79 o 
  -2  -2   1    21273.75    20122.22    133.29 o 
  -1  -2   1     9706.10     8890.15     67.23 o 
   0  -2   1      563.06      517.16     12.19 o 
   1  -2   1      548.08      518.96     13.15 o 
   2  -2   1       52.19       44.97      3.29 o 
   3  -2   1     1317.59     1345.42     96.97 o 
   4  -2   1        1.04        2.47      2.43 o 
   5  -2   1       17.43       19.17      3.30 o 
   6  -2   1      123.91      139.14      7.69 o 
   7  -2   1        9.73        9.70      3.37 o 
   8  -2   1        4.53       -1.51      3.07 o 
   9  -2   1       62.65       78.02      8.35 o 
  10  -2   1       87.47       79.07     18.50 o 
  11  -2   1      100.24      136.05     12.05 o 
 -12  -1   1        3.28        4.67      6.79 o 
 -11  -1   1       10.34       13.15      6.68 o 
 -10  -1   1       24.25       21.29      5.23 o 
  -9  -1   1       34.25       36.33      5.38 o 
  -8  -1   1       22.31       22.74      4.08 o 
  -7  -1   1        5.41        6.56      3.28 o 
  -6  -1   1      117.01      126.44      7.01 o 
  -5  -1   1        0.63        1.52      1.45 o 
  -4  -1   1       58.35       63.51      3.21 o 
  -3  -1   1     1660.80     1426.02    102.70 o 
  -2  -1   1     8265.02     6713.88     55.67 o 
  -1  -1   1      728.68      534.02      9.54 o 
   0  -1   1      818.33      771.98     11.56 o 
   1  -1   1      837.24      807.40     13.89 o 
   2  -1   1      172.79      159.46     18.35 o 
   3  -1   1     3330.99     3242.27    234.99 o 
   4  -1   1     1750.26     1698.46     22.15 o 
   5  -1   1      955.33     1056.53     62.14 o 
   6  -1   1       21.53       17.31      3.37 o 
   7  -1   1        3.74        5.32      3.06 o 
   8  -1   1      117.79      121.95      9.03 o 
   9  -1   1      193.10      215.50     15.48 o 
  10  -1   1        1.39        3.00      4.66 o 
  11  -1   1       44.25       55.35      8.38 o 
  12  -1   1       30.61       34.68      8.15 o 
 -12   0   1        0.12        3.18      6.04 o 
 -11   0   1        8.92       11.03      7.10 o 
 -10   0   1       35.34       29.31      5.81 o 
  -9   0   1       28.51       28.10      5.23 o 
  -8   0   1       11.71       11.03      3.60 o 
  -7   0   1      610.57      607.83     16.77 o 
  -6   0   1      474.99      564.82     15.31 o 
  -5   0   1      324.20      341.75     19.83 o 
  -4   0   1      809.68      833.81     43.85 o 
  -3   0   1     1206.98     1325.62     14.53 o 
  -2   0   1     3182.53     2674.43    367.22 o 
  -1   0   1       99.51      111.87      4.24 o 
   0   0   1      839.99      697.22     10.18 o 
   1   0   1    12606.20     7867.97    589.64 o 
   2   0   1       59.75       57.48      2.80 o 
   3   0   1     5087.47     5036.32     96.18 o 
   4   0   1        0.00        5.05      4.03 o 
   5   0   1     1580.83     1867.44     44.17 o 
   6   0   1     1065.66     1244.73     45.81 o 
   7   0   1      103.32      126.00      8.25 o 
   8   0   1       89.70       87.87      9.44 o 
   9   0   1        9.23        8.17      7.10 o 
  10   0   1       22.89       23.13      5.81 o 
  11   0   1        0.54        3.57      5.16 o 
  12   0   1       34.77       38.32      8.35 o 
 -12   1   1        1.64        4.45      6.79 o 
 -11   1   1        4.48        5.51      6.15 o 
 -10   1   1       30.75       41.86      6.64 o 
  -9   1   1       14.52       10.91      4.38 o 
  -8   1   1       74.24       86.39      7.27 o 
  -7   1   1       50.47       56.48      5.70 o 
  -6   1   1      210.20      221.07     16.54 o 
  -5   1   1       42.65       49.70      2.73 o 
  -4   1   1        9.88       13.17      1.60 o 
  -3   1   1     1751.93     1719.67     15.80 o 
  -2   1   1     3823.83     2871.96    542.88 o 
  -1   1   1      336.50      317.06      5.32 o 
   0   1   1     8000.90     3928.18     35.95 o 
   1   1   1     4116.18     3565.54    463.13 o 
   2   1   1     1385.69     1326.10     25.34 o 
   3   1   1     4601.19     4746.82     34.48 o 
   4   1   1      851.46      917.07     15.54 o 
   5   1   1      384.54      380.90     11.28 o 
   6   1   1       53.80       57.55      5.14 o 
   7   1   1       85.25       70.28      6.18 o 
   8   1   1       41.43       49.34      6.11 o 
   9   1   1        0.04       -2.10      3.49 o 
  10   1   1       10.29        6.11      5.10 o 
  11   1   1       16.04       14.94      5.94 o 
  12   1   1        3.75        9.87      5.71 o 
 -11   2   1        1.17        0.21      6.04 o 
 -10   2   1        2.60        0.42      5.20 o 
  -9   2   1        2.39        7.00      4.18 o 
  -8   2   1      159.95      141.24      9.33 o 
  -7   2   1       33.88       36.03      4.80 o 
  -6   2   1       97.12      103.18      6.69 o 
  -5   2   1      996.62     1329.81     48.25 o 
  -4   2   1     3494.45     3898.38     69.24 o 
  -3   2   1      969.16      978.62     19.09 o 
  -2   2   1     3366.22     3016.40    220.62 o 
  -1   2   1     5512.04     5455.30    144.22 o 
   0   2   1     2094.92     1925.17     15.48 o 
   1   2   1       27.97       33.40      2.01 o 
   2   2   1     1540.36     1411.37     75.08 o 
   3   2   1    17024.29    15659.06    134.88 o 
   4   2   1        6.22        4.35      2.10 o 
   5   2   1      315.80      333.26     39.29 o 
   6   2   1       43.87       53.66      5.06 o 
   7   2   1       91.54       92.71     14.05 o 
   8   2   1       49.14       56.89      9.76 o 
   9   2   1       12.98       12.42      4.19 o 
  10   2   1       16.02       18.65      5.51 o 
  11   2   1       25.12       30.10      6.93 o 
  12   2   1        0.20       -0.83      5.92 o 
 -11   3   1        0.53       -0.64      5.83 o 
 -10   3   1        0.00       -0.42      6.36 o 
  -9   3   1        0.00        2.37      3.94 o 
  -8   3   1       45.41       39.09      5.70 o 
  -7   3   1        0.03        2.05      3.07 o 
  -6   3   1      236.14      271.20     11.13 o 
  -5   3   1       52.26       48.10      3.55 o 
  -4   3   1      628.31      824.07     13.94 o 
  -3   3   1      335.11      332.89     10.02 o 
  -2   3   1      158.07      162.99      4.50 o 
  -1   3   1     1904.41     1656.59     41.99 o 
   0   3   1     2867.56     3063.31     24.71 o 
   1   3   1      112.28       75.50      3.50 o 
   2   3   1    17169.71    14689.98    472.78 o 
   3   3   1     4362.51     4687.09    146.12 o 
   4   3   1        7.81       13.20      2.89 o 
   5   3   1      386.22      459.07     32.08 o 
   6   3   1      263.82      277.63     10.78 o 
   7   3   1       49.80       45.84      5.36 o 
   8   3   1       75.40       76.70      7.16 o 
   9   3   1        1.81       -0.23      7.32 o 
  10   3   1        0.69        3.01      5.06 o 
  11   3   1        2.74        1.95      5.80 o 
 -11   4   1        3.12        2.97      8.80 o 
 -10   4   1       21.61       18.66      8.38 o 
  -9   4   1        0.00       -0.28      4.00 o 
  -8   4   1        0.57        2.86      3.90 o 
  -7   4   1       18.86       23.56      4.52 o 
  -6   4   1       53.96       54.32      5.99 o 
  -5   4   1      125.55      135.92      5.78 o 
  -4   4   1       13.12       14.30      2.54 o 
  -3   4   1     1690.28     1989.35     20.83 o 
  -2   4   1     1325.04     1412.21     68.87 o 
  -1   4   1     4872.04     4542.24    125.87 o 
   0   4   1     2956.67     2633.13     74.71 o 
   1   4   1        5.85        3.50      1.70 o 
   2   4   1      695.24      566.36     11.77 o 
   3   4   1      291.45      267.85     46.71 o 
   4   4   1      151.56      178.75      7.99 o 
   5   4   1     7979.67     8822.37    145.59 o 
   6   4   1        1.63        1.65      3.44 o 
   7   4   1       12.74       15.13      3.73 o 
   8   4   1        8.62        5.99      3.73 o 
   9   4   1        0.00        2.82      4.09 o 
  10   4   1        6.92        8.61      5.79 o 
  11   4   1        0.39       -6.47      9.23 o 
 -11   5   1        0.07       -7.10      7.10 o 
 -10   5   1       18.66       24.60      9.76 o 
  -9   5   1        7.91        9.54      5.28 o 
  -8   5   1        4.20        4.26      4.00 o 
  -7   5   1        2.44        2.32      3.04 o 
  -6   5   1        0.04        0.25      2.59 o 
  -5   5   1      138.44      164.29      6.78 o 
  -4   5   1      833.13     1011.39     34.15 o 
  -3   5   1      681.70      821.54     12.94 o 
  -2   5   1     1694.94     2004.96     30.54 o 
  -1   5   1      762.11      839.35     49.57 o 
   0   5   1       22.70       21.54      2.92 o 
   1   5   1       93.32       95.22      5.20 o 
   2   5   1       22.04       20.57      2.97 o 
   3   5   1      577.87      550.26     54.24 o 
   4   5   1     5625.72     6261.17    389.17 o 
   5   5   1     1793.88     1848.67    107.26 o 
   6   5   1       33.17       45.21      5.68 o 
   7   5   1       37.35       42.42      5.89 o 
   8   5   1        1.16        2.16      3.97 o 
   9   5   1        0.21        0.85      6.36 o 
  10   5   1        5.50       12.09      8.80 o 
  11   5   1        0.64       -1.48      9.33 o 
 -10   6   1        0.45        4.77      8.48 o 
  -9   6   1       25.34       30.73      6.93 o 
  -8   6   1       88.53      101.92     10.60 o 
  -7   6   1        4.82        2.72      3.15 o 
  -6   6   1       54.23       50.62      5.94 o 
  -5   6   1      107.72      113.59      6.09 o 
  -4   6   1      119.41      126.86      5.96 o 
  -3   6   1        1.00        3.97      1.83 o 
  -2   6   1       81.49       94.16      6.34 o 
  -1   6   1      913.99     1068.65     58.00 o 
   0   6   1     1967.80     2460.81    230.37 o 
   1   6   1      585.21      530.73     13.15 o 
   2   6   1      448.87      435.19     11.45 o 
   3   6   1       47.37       50.90      6.89 o 
   4   6   1        4.09        6.15      4.56 o 
   5   6   1       12.31        1.59      5.20 o 
   6   6   1      724.55      760.10     30.33 o 
   7   6   1     1098.28     1099.86     37.96 o 
   8   6   1        1.07       -1.38      6.36 o 
   9   6   1        9.31       10.18      7.95 o 
  10   6   1        0.50        3.82      8.80 o 
  11   6   1        1.38       -1.17     10.29 o 
 -10   7   1       19.38       23.97     11.24 o 
  -9   7   1       20.40       35.94      7.38 o 
  -8   7   1       12.46       20.96      9.17 o 
  -7   7   1        0.45        3.14      3.97 o 
  -6   7   1       24.51       24.66      4.89 o 
  -5   7   1        4.54       11.81      2.82 o 
  -4   7   1        0.06       -0.84      2.28 o 
  -3   7   1        3.92        1.44      2.77 o 
  -2   7   1      326.81      402.71     13.98 o 
  -1   7   1      157.18      154.33      9.44 o 
   0   7   1      208.39      257.63     10.61 o 
   1   7   1      529.05      523.71     14.57 o 
   2   7   1       48.28       55.04      4.77 o 
   3   7   1       85.31       83.45      8.70 o 
   4   7   1        0.34       -1.48      3.50 o 
   5   7   1       12.51       10.82      5.51 o 
   6   7   1      759.64      678.24     29.59 o 
   7   7   1      317.60      327.14     22.80 o 
   8   7   1        3.90        8.17      8.27 o 
   9   7   1       42.96       46.55     12.94 o 
  10   7   1        0.74       -2.12      9.12 o 
  -9   8   1        8.85       -3.82      6.79 o 
  -8   8   1       48.15       52.02      7.44 o 
  -7   8   1       20.66       20.83      5.78 o 
  -6   8   1        8.11       11.31      4.21 o 
  -5   8   1        0.03       -0.88      2.52 o 
  -4   8   1       38.56       44.01      5.69 o 
  -3   8   1       50.95       57.59      6.22 o 
  -2   8   1       29.44       31.54      5.05 o 
  -1   8   1        0.06       -0.21      2.47 o 
   0   8   1       27.77       31.04      4.39 o 
   1   8   1      437.32      431.81     14.52 o 
   2   8   1      466.79      408.36     20.15 o 
   3   8   1       12.01        9.76      4.45 o 
   4   8   1      232.38      213.67     14.95 o 
   5   8   1        6.10        1.38      4.88 o 
   6   8   1       82.51       74.23     11.35 o 
   7   8   1        0.23       -2.65      6.47 o 
   8   8   1      128.24      137.32     17.18 o 
   9   8   1      108.29      101.91     16.97 o 
  10   8   1        2.00        5.62     11.88 o 
  -8   9   1        7.15        2.35      5.45 o 
  -7   9   1       44.56       60.64      8.54 o 
  -6   9   1        3.30        2.54      7.42 o 
  -5   9   1       81.80       93.45      8.77 o 
  -4   9   1       46.29       45.27      9.38 o 
  -3   9   1       86.49       84.10      7.83 o 
  -2   9   1       53.07       55.98      6.75 o 
  -1   9   1       13.85       11.75      3.82 o 
   0   9   1        1.29        2.80      3.11 o 
   1   9   1       62.60       79.85     11.66 o 
   2   9   1       88.93       90.03     11.77 o 
   3   9   1       42.86       39.66      6.89 o 
   4   9   1       40.09       30.86      6.89 o 
   5   9   1       35.51       33.19      8.06 o 
   6   9   1       18.92       16.75      7.74 o 
   7   9   1        8.80       10.50      7.95 o 
   8   9   1      183.22      120.04     16.97 o 
   9   9   1       41.70       51.01     14.10 o 
  -7  10   1        4.05       -5.09      8.70 o 
  -6  10   1       56.51       71.37     13.68 o 
  -5  10   1       33.30       26.93      9.23 o 
  -4  10   1        5.14        1.80      6.57 o 
  -3  10   1        2.33        0.53      5.83 o 
  -2  10   1       21.25       19.62      7.32 o 
  -1  10   1      116.91      115.90     12.94 o 
   0  10   1       31.44       33.19      8.06 o 
   1  10   1        0.00       -2.33      4.98 o 
   2  10   1        4.29       -0.64      6.47 o 
   3  10   1       15.85        5.20      7.10 o 
   4  10   1       39.74       27.04      6.89 o 
   5  10   1        0.38       -1.48      5.41 o 
   6  10   1       29.97       15.16      7.21 o 
   7  10   1        6.38        3.50      7.42 o 
   8  10   1       22.36       32.02     12.30 o 
  -6  11   1        3.33        8.27      9.12 o 
  -5  11   1       49.93       58.53     12.30 o 
  -4  11   1        1.37        8.06      7.85 o 
  -3  11   1      109.80      105.09     14.32 o 
  -2  11   1        6.27        8.27      7.63 o 
  -1  11   1       83.78       82.61     12.30 o 
   0  11   1       19.30       20.68      7.53 o 
   1  11   1        2.60       -0.32      6.57 o 
   2  11   1        0.68       -1.48      7.53 o 
   3  11   1       16.17        1.91      6.57 o 
   4  11   1        2.78       -0.53      6.26 o 
   5  11   1       10.08       12.30      7.21 o 
   6  11   1        5.99        1.38      7.42 o 
   7  11   1       17.78       23.54      9.97 o 
  -5  12   1        7.17       20.89     11.03 o 
  -4  12   1       16.06       17.50     10.71 o 
  -3  12   1        1.13        2.65      8.59 o 
  -2  12   1       46.59       47.82     10.18 o 
  -1  12   1        0.00       -2.44      7.32 o 
   0  12   1        3.36        7.00      7.63 o 
   1  12   1       12.50       10.29      8.91 o 
   2  12   1       22.52       27.25     10.39 o 
   3  12   1        1.13       10.60     12.30 o 
   4  12   1        3.66       10.60      7.85 o 
   5  12   1        0.86        6.47      8.17 o 
  -2  13   1        6.12        7.42      8.27 o 
  -1  13   1       16.92       21.31     11.88 o 
   0  13   1        6.28        5.83      9.01 o 
   1  13   1       31.04       28.31     11.13 o 
   2  13   1        7.97        6.26     10.29 o 
   3  13   1        0.29        0.85      8.59 o 
  -4 -12   2        0.07        4.45      8.48 o 
  -3 -12   2        4.81        3.61      7.63 o 
  -2 -12   2       53.17       68.71     12.94 o 
  -1 -12   2       17.83       18.77      8.27 o 
   0 -12   2       49.99       71.58     13.89 o 
   1 -12   2       10.40       10.71      8.17 o 
   2 -12   2        3.80        4.88      9.54 o 
   3 -12   2        3.74       -2.23      8.06 o 
  -6 -11   2        8.66       15.59      9.65 o 
  -5 -11   2        3.08        9.65      8.06 o 
  -4 -11   2        1.22       -0.85      7.53 o 
  -3 -11   2       18.72       31.81     10.18 o 
  -2 -11   2        0.05        2.33      5.94 o 
  -1 -11   2       19.55       15.38      7.74 o 
   0 -11   2       93.03      108.27     14.32 o 
   1 -11   2      341.78      341.66     23.75 o 
   2 -11   2       50.33       51.75     11.88 o 
   3 -11   2       26.73       25.66      9.86 o 
   4 -11   2        6.70        1.06      8.27 o 
   5 -11   2        2.75        7.42      9.12 o 
  -7 -10   2        1.96        6.47      8.91 o 
  -6 -10   2       20.70       28.21      9.54 o 
  -5 -10   2        3.58       -0.64      6.47 o 
  -4 -10   2        3.11        4.56      6.89 o 
  -3 -10   2       24.33       29.80      8.38 o 
  -2 -10   2        2.25        2.23      6.26 o 
  -1 -10   2        2.48        2.65      5.73 o 
   0 -10   2      251.78      264.68     20.04 o 
   1 -10   2        4.36        8.06      7.32 o 
   2 -10   2      261.71      289.49     20.68 o 
   3 -10   2        0.01        1.48      6.79 o 
   4 -10   2        2.62       -1.27      6.79 o 
   5 -10   2       13.65       22.59      9.33 o 
   6 -10   2       14.83       12.62      8.91 o 
   7 -10   2       67.22       99.47     17.60 o 
  -8  -9   2       11.23       10.07      9.65 o 
  -7  -9   2       22.37       23.33     10.29 o 
  -6  -9   2        5.23       10.07      7.95 o 
  -5  -9   2       26.58       38.49      9.33 o 
  -4  -9   2        6.02        8.59      6.47 o 
  -3  -9   2       61.63       97.45     16.01 o 
  -2  -9   2       15.07       10.29      6.15 o 
  -1  -9   2       38.66       28.10      7.53 o 
   0  -9   2       61.91       59.91      9.65 o 
   1  -9   2       41.25       39.45      9.23 o 
   2  -9   2      252.45      219.08     16.54 o 
   3  -9   2      812.60      741.76     31.07 o 
   4  -9   2      161.82      156.62     15.48 o 
   5  -9   2       27.25       23.54      8.59 o 
   6  -9   2        0.01       -3.29      6.26 o 
   7  -9   2        9.02       21.84     10.07 o 
   8  -9   2        5.26        5.09      9.33 o 
  -9  -8   2       16.01       16.65     12.72 o 
  -8  -8   2       15.38       25.13     10.60 o 
  -7  -8   2        0.36        1.06      7.95 o 
  -6  -8   2       26.99       24.81      7.74 o 
  -5  -8   2       27.93       30.43      8.17 o 
  -4  -8   2       10.76       15.80      5.94 o 
  -3  -8   2        3.57        0.42      4.24 o 
  -2  -8   2       41.15       44.75      9.23 o 
  -1  -8   2        0.11       -1.06      4.14 o 
   0  -8   2       10.15        5.09      4.67 o 
   1  -8   2        1.92        6.26      5.09 o 
   2  -8   2      298.41      237.32     16.12 o 
   3  -8   2      490.81      493.73     24.39 o 
   4  -8   2      522.74      511.01     25.24 o 
   5  -8   2        6.47        2.97      6.36 o 
   6  -8   2        3.50       10.29      6.79 o 
   7  -8   2       49.55       52.81     11.56 o 
   8  -8   2       11.83       12.41      8.59 o 
   9  -8   2       10.49       14.21     11.66 o 
  -9  -7   2        8.87        5.83      9.12 o 
  -8  -7   2        1.00        6.68      8.06 o 
  -7  -7   2        3.20       10.18      7.85 o 
  -6  -7   2       48.82       52.07      9.54 o 
  -5  -7   2       20.33       18.03      5.94 o 
  -4  -7   2       49.27       37.43      7.63 o 
  -3  -7   2       99.24       87.38     10.07 o 
  -2  -7   2       57.19       80.70     10.82 o 
  -1  -7   2        1.68        4.24      4.45 o 
   0  -7   2       65.03       53.76      7.74 o 
   1  -7   2       83.21       72.85      9.65 o 
   2  -7   2       13.80        8.59      4.35 o 
   3  -7   2      149.54      137.54     12.62 o 
   4  -7   2      103.35      111.66     12.19 o 
   5  -7   2      754.33      740.80     31.18 o 
   6  -7   2      550.40      585.35     28.63 o 
   7  -7   2        2.48        4.35      6.68 o 
   8  -7   2       11.12       22.27     10.71 o 
   9  -7   2       28.86       30.65     10.82 o 
  -9  -6   2        5.38       10.92      9.76 o 
  -8  -6   2        1.18        2.33      7.53 o 
  -7  -6   2       11.40       18.66      7.32 o 
  -6  -6   2       61.77       70.82      7.63 o 
  -5  -6   2        0.30        0.00      4.45 o 
  -4  -6   2        0.52       -0.42      3.61 o 
  -3  -6   2      162.73      131.49     10.29 o 
  -2  -6   2       12.93       15.80      4.56 o 
  -1  -6   2      280.59      232.23     12.94 o 
   0  -6   2       12.72        7.10      3.61 o 
   1  -6   2      147.12      126.40     11.24 o 
   2  -6   2        0.01        2.44      4.56 o 
   3  -6   2        5.96        2.76      4.77 o 
   4  -6   2      487.73      485.03     22.48 o 
   5  -6   2     1170.73     1095.72     34.46 o 
   6  -6   2      888.72     1084.06     38.60 o 
   7  -6   2       62.87       78.14      9.17 o 
   8  -6   2       44.38       43.65      6.85 o 
   9  -6   2       49.04       47.17      7.87 o 
  10  -6   2       46.19       63.35      9.74 o 
  -9  -5   2        5.45        9.83      4.99 o 
  -8  -5   2        5.95        4.35      4.11 o 
  -7  -5   2      138.18      146.04     10.01 o 
  -6  -5   2        7.34       16.52      4.07 o 
  -5  -5   2        2.05        3.18      4.67 o 
  -4  -5   2        7.87        9.97      5.41 o 
  -3  -5   2       19.50       25.66      5.20 o 
  -2  -5   2        2.94       -2.33      2.65 o 
  -1  -5   2      524.31      524.58     20.47 o 
   0  -5   2      919.67      862.22     23.44 o 
   1  -5   2      177.30      183.66     12.41 o 
   2  -5   2        6.97        7.10      4.56 o 
   3  -5   2        1.26        5.09      4.56 o 
   4  -5   2       17.77       12.09      5.51 o 
   5  -5   2      259.27      263.41     16.97 o 
   6  -5   2        6.61        7.19      3.64 o 
   7  -5   2      902.04     1090.83     78.89 o 
   8  -5   2      676.31      705.80     22.60 o 
   9  -5   2        6.90        7.91      5.28 o 
  10  -5   2        3.85        1.39      5.88 o 
 -11  -4   2        5.40       10.29      6.57 o 
 -10  -4   2       28.56       24.60      8.70 o 
  -9  -4   2       28.05       23.85      5.71 o 
  -8  -4   2        6.04       10.66      3.92 o 
  -7  -4   2      106.79      108.05      8.11 o 
  -6  -4   2       57.42       59.50      7.90 o 
  -5  -4   2       59.04       57.37      7.95 o 
  -4  -4   2        3.36        5.20      4.03 o 
  -3  -4   2       44.19       28.10      5.30 o 
  -2  -4   2       63.86       62.35      6.47 o 
  -1  -4   2       11.34       24.39      5.30 o 
   0  -4   2       67.16       59.28      5.83 o 
   1  -4   2      482.43      489.70     16.75 o 
   2  -4   2     1722.83     1720.09     33.40 o 
   3  -4   2      250.43      290.23     14.63 o 
   4  -4   2      111.02      103.71      9.44 o 
   5  -4   2      120.01       97.93      6.94 o 
   6  -4   2       42.51       50.14      5.38 o 
   7  -4   2     1382.75     1389.24     44.80 o 
   8  -4   2      887.18     1041.04     26.88 o 
   9  -4   2       37.66       43.55      7.30 o 
  10  -4   2      147.17      165.21     13.23 o 
  11  -4   2       13.55       16.11      7.54 o 
 -11  -3   2       53.20       55.78     10.71 o 
 -10  -3   2      101.14       88.54     12.51 o 
  -9  -3   2       28.98       25.37      5.25 o 
  -8  -3   2       30.25       31.08      7.21 o 
  -7  -3   2       50.69       46.45      9.70 o 
  -6  -3   2      311.15      356.38     10.51 o 
  -5  -3   2      145.18      141.97      7.82 o 
  -4  -3   2      342.13      388.64     15.69 o 
  -3  -3   2        0.90        1.59      3.29 o 
  -2  -3   2        7.62        8.80      3.08 o 
  -1  -3   2     1109.32      937.19     20.04 o 
   0  -3   2      705.86      603.58     15.91 o 
   1  -3   2     3548.38     3085.15     38.28 o 
   2  -3   2     3666.14     3676.01     48.25 o 
   3  -3   2       71.04       48.35      6.36 o 
   4  -3   2        3.35        1.91      2.26 o 
   5  -3   2      158.46      154.03      7.80 o 
   6  -3   2       44.49       38.72      4.83 o 
   7  -3   2       27.78       32.40      5.10 o 
   8  -3   2        3.93        5.51      4.31 o 
   9  -3   2      296.01      374.34     40.88 o 
  10  -3   2      484.40      533.56     23.28 o 
  11  -3   2       12.55       13.54      6.93 o 
 -11  -2   2       12.75        4.98      6.26 o 
 -10  -2   2       46.61       39.02      9.23 o 
  -9  -2   2       28.74       34.02      5.99 o 
  -8  -2   2      342.61      293.24     12.97 o 
  -7  -2   2      294.09      331.15     40.14 o 
  -6  -2   2        0.07        2.46      2.10 o 
  -5  -2   2        8.44       11.62      2.25 o 
  -4  -2   2      616.05      660.21     18.77 o 
  -3  -2   2        1.64        1.27      2.97 o 
  -2  -2   2      512.16      577.92     14.53 o 
  -1  -2   2       12.22       12.09      2.65 o 
   0  -2   2     6388.51     6198.52     54.61 o 
   1  -2   2      966.34      918.21     18.13 o 
   2  -2   2      197.20      197.87      9.23 o 
   3  -2   2      609.08      592.38     47.88 o 
   4  -2   2      404.81      397.81     10.72 o 
   5  -2   2      163.87      158.42      8.11 o 
   6  -2   2       18.94       16.57      3.98 o 
   7  -2   2       27.68       31.85      4.72 o 
   8  -2   2      109.12       96.32      8.75 o 
   9  -2   2      787.53      874.41     62.78 o 
  10  -2   2      197.55      239.77     15.69 o 
  11  -2   2        2.13        4.14      9.28 o 
 -11  -1   2       69.23       68.50     11.35 o 
 -10  -1   2       27.16       19.94      7.32 o 
  -9  -1   2      243.40      237.11     12.42 o 
  -8  -1   2      352.00      308.84     13.36 o 
  -7  -1   2       54.83       56.43      6.15 o 
  -6  -1   2      154.10      121.59     28.05 o 
  -5  -1   2       60.03       35.30     25.03 o 
  -4  -1   2       54.40       45.39     15.91 o 
  -3  -1   2     1805.98     1878.13     85.20 o 
  -2  -1   2     2220.73     2163.98     25.13 o 
  -1  -1   2     3252.89     2418.90     24.28 o 
   0  -1   2      745.41      639.85     11.66 o 
   1  -1   2       38.31       33.19      3.61 o 
   2  -1   2     1700.59     1732.71     27.15 o 
   3  -1   2       44.74       57.12      3.68 o 
   4  -1   2      549.64      578.53     20.41 o 
   5  -1   2      264.04      273.68      9.70 o 
   6  -1   2       13.24       18.18      8.27 o 
   7  -1   2       31.84       26.77      4.50 o 
   8  -1   2        3.78       11.08      4.12 o 
   9  -1   2      203.98      222.98     35.21 o 
  10  -1   2        0.04        4.24      5.05 o 
  11  -1   2       52.08       76.24     11.98 o 
  12  -1   2      128.09      164.57     16.49 o 
 -11   0   2        0.09       -3.18      4.67 o 
 -10   0   2        0.06        0.85      5.09 o 
  -9   0   2        9.37       11.05      3.85 o 
  -8   0   2      139.11      127.59      8.59 o 
  -7   0   2        0.04       -0.04      2.17 o 
  -6   0   2     1158.23     1076.10     15.59 o 
  -5   0   2      696.28      596.82     30.96 o 
  -4   0   2       24.82       35.12      2.57 o 
  -3   0   2      515.36      498.07      7.64 o 
  -2   0   2        2.37        3.06      1.10 o 
  -1   0   2       85.40      100.63      5.51 o 
   0   0   2       13.76       15.69      1.17 o 
   1   0   2      295.34      304.97      8.17 o 
   2   0   2     9214.71     9278.79    154.77 o 
   3   0   2     1101.64      971.64     24.28 o 
   4   0   2       29.38       30.17      4.93 o 
   5   0   2     1242.02     1273.36     20.79 o 
   6   0   2      745.43      786.94     18.33 o 
   7   0   2        5.90        3.29      2.92 o 
   8   0   2       56.13       56.12      6.84 o 
   9   0   2       49.22       47.89      7.12 o 
  10   0   2        1.01        3.70      4.88 o 
  11   0   2      260.29      303.15     29.43 o 
  12   0   2       95.30      104.90     16.54 o 
 -11   1   2        4.16        0.00      5.09 o 
 -10   1   2        2.02        0.42      4.88 o 
  -9   1   2       77.71       69.75      6.97 o 
  -8   1   2       46.99       43.72      5.07 o 
  -7   1   2     1459.37     1631.76     41.89 o 
  -6   1   2      270.13      253.60     72.59 o 
  -5   1   2       29.01       26.38      3.82 o 
  -4   1   2       39.06       42.35      2.70 o 
  -3   1   2        0.86        1.22      1.22 o 
  -2   1   2      237.90      229.69      5.78 o 
  -1   1   2      599.07      522.36     10.92 o 
   0   1   2      900.34      796.16     25.13 o 
   1   1   2     1154.72     1096.04     76.77 o 
   2   1   2     2518.48     2339.55    110.76 o 
   3   1   2       29.42       28.79      3.23 o 
   4   1   2      218.93      215.53     12.41 o 
   5   1   2      278.99      253.07      9.40 o 
   6   1   2        6.62        6.63      2.93 o 
   7   1   2        0.72        4.41      2.90 o 
   8   1   2       10.32        6.58      3.60 o 
   9   1   2       45.05       31.80      5.74 o 
  10   1   2        9.85       12.55      5.25 o 
  11   1   2      165.69      182.68     13.83 o 
  12   1   2        0.51        6.27      6.46 o 
 -11   2   2        0.04        4.35      6.26 o 
 -10   2   2       77.86       80.80     11.88 o 
  -9   2   2       57.50       48.14      9.33 o 
  -8   2   2       50.66       43.31      5.30 o 
  -7   2   2       27.68       20.89     13.41 o 
  -6   2   2      255.58      308.47      9.23 o 
  -5   2   2        7.81        5.89      3.39 o 
  -4   2   2     2333.89     2585.89     97.13 o 
  -3   2   2      838.40      836.72      9.77 o 
  -2   2   2     1489.42     1428.15     38.97 o 
  -1   2   2       66.31       48.56      3.76 o 
   0   2   2      373.08      360.01      5.94 o 
   1   2   2      448.85      422.89      6.89 o 
   2   2   2     1249.57     1081.30     74.55 o 
   3   2   2       16.42       13.29      3.71 o 
   4   2   2      321.12      354.10      6.40 o 
   5   2   2       71.51       81.08      5.62 o 
   6   2   2       24.45       21.40      3.74 o 
   7   2   2      435.25      481.32     45.60 o 
   8   2   2      338.39      392.86     49.26 o 
   9   2   2        5.54        3.42      4.01 o 
  10   2   2        0.38       -0.94      4.09 o 
  11   2   2        4.51        1.25      4.91 o 
  12   2   2        2.66        4.03      9.44 o 
 -11   3   2       11.29        6.47      7.00 o 
 -10   3   2        6.35       -0.74      6.57 o 
  -9   3   2        3.75        4.88      5.94 o 
  -8   3   2       26.97       28.65      4.94 o 
  -7   3   2      141.27      128.26     18.03 o 
  -6   3   2      274.60      310.81      9.76 o 
  -5   3   2     5466.47     6133.94     45.49 o 
  -4   3   2      575.19      427.80    188.17 o 
  -3   3   2      697.60      442.71    291.40 o 
  -2   3   2      119.40       87.04     48.46 o 
  -1   3   2     1043.18      862.12    121.89 o 
   0   3   2      988.78      820.54      7.53 o 
   1   3   2     1386.23     1168.78     13.89 o 
   2   3   2      741.24      684.52     16.17 o 
   3   3   2       62.19       47.96      5.14 o 
   4   3   2      615.33      613.27     25.77 o 
   5   3   2       62.46       70.15      5.17 o 
   6   3   2       31.73       32.29      4.30 o 
   7   3   2       12.34       18.34      4.01 o 
   8   3   2       36.93       45.38      5.99 o 
   9   3   2        3.35        4.99      4.09 o 
  10   3   2        8.29        7.00      4.98 o 
  11   3   2        5.25        8.88      7.00 o 
 -11   4   2       56.67       57.05     12.62 o 
 -10   4   2        1.87       -3.18      7.10 o 
  -9   4   2        0.79        4.24      6.68 o 
  -8   4   2      255.21      249.68     12.20 o 
  -7   4   2      226.52      253.09     11.88 o 
  -6   4   2      725.57      756.66     13.43 o 
  -5   4   2        4.36       12.64      2.34 o 
  -4   4   2      649.34      776.94     27.99 o 
  -3   4   2      111.46      111.63      4.61 o 
  -2   4   2     5565.07     6443.90     70.78 o 
  -1   4   2        2.13        2.02      1.43 o 
   0   4   2        0.46        1.70      0.95 o 
   1   4   2      140.98      139.02      5.20 o 
   2   4   2     1379.77     1415.78     92.57 o 
   3   4   2       76.18       73.55     11.98 o 
   4   4   2     1299.47     1346.02     68.77 o 
   5   4   2     1028.11     1114.24     22.00 o 
   6   4   2       18.47       24.27      4.18 o 
   7   4   2       12.43       16.72      4.03 o 
   8   4   2        3.56        6.34      3.94 o 
   9   4   2       70.08       78.08      8.19 o 
  10   4   2        6.18        4.20      5.50 o 
  11   4   2        3.14        2.86      9.23 o 
 -11   5   2       39.86       37.86     11.24 o 
 -10   5   2       18.55       17.81      8.48 o 
  -9   5   2      188.67      216.64     18.66 o 
  -8   5   2       99.98      101.25      9.33 o 
  -7   5   2       36.33       36.14      5.24 o 
  -6   5   2        8.39       12.44      2.47 o 
  -5   5   2       35.49       53.53      5.83 o 
  -4   5   2       94.47      106.81      5.09 o 
  -3   5   2     2078.18     2740.35     34.15 o 
  -2   5   2        0.40        2.00      1.73 o 
  -1   5   2      976.42     1109.06     35.95 o 
   0   5   2       65.62       63.05      6.68 o 
   1   5   2      288.33      301.37      8.48 o 
   2   5   2      314.98      305.82      8.80 o 
   3   5   2      279.16      338.97     56.73 o 
   4   5   2      413.86      451.18     14.69 o 
   5   5   2       38.91       34.25      4.77 o 
   6   5   2      381.38      390.13     28.74 o 
   7   5   2       84.82       97.64      7.80 o 
   8   5   2        1.09        1.38      6.79 o 
   9   5   2        8.13        2.54      7.95 o 
  10   5   2       11.58        8.59     11.03 o 
  11   5   2        4.29       -0.95     10.50 o 
 -10   6   2       16.78       34.25     10.71 o 
  -9   6   2       19.57       13.36      8.17 o 
  -8   6   2       19.88       27.08      5.43 o 
  -7   6   2        1.81        1.76      3.50 o 
  -6   6   2        9.34       11.17      3.50 o 
  -5   6   2      474.81      487.97     11.58 o 
  -4   6   2      876.66      887.43     14.92 o 
  -3   6   2        9.99       11.66      2.21 o 
  -2   6   2      130.52      154.23      6.57 o 
  -1   6   2      116.65      105.87      6.06 o 
   0   6   2     1490.31     1391.19     24.55 o 
   1   6   2     1013.68      908.13     20.04 o 
   2   6   2       27.37       32.45      3.39 o 
   3   6   2      112.77      113.25      6.26 o 
   4   6   2      521.71      504.75     13.89 o 
   5   6   2       10.65       12.62      5.62 o 
   6   6   2      167.91      165.53     14.53 o 
   7   6   2      457.01      428.62     24.39 o 
   8   6   2       24.62       29.27     10.50 o 
   9   6   2        8.42       -0.95      8.38 o 
  10   6   2        0.02       -4.88      9.97 o 
  11   6   2        1.53       -4.88     12.09 o 
 -10   7   2        8.27        7.42      9.01 o 
  -9   7   2       46.26       53.34     11.66 o 
  -8   7   2       10.47        9.77      5.14 o 
  -7   7   2      193.18      203.40     25.03 o 
  -6   7   2      146.25      153.79     12.57 o 
  -5   7   2       12.87       16.50      3.16 o 
  -4   7   2       24.27       27.87      3.48 o 
  -3   7   2        0.05        3.30      1.95 o 
  -2   7   2       43.11       41.01      3.48 o 
  -1   7   2      828.53     1009.36     23.49 o 
   0   7   2      150.48      168.45     15.38 o 
   1   7   2      239.21      177.09      7.95 o 
   2   7   2        3.07        4.77      2.23 o 
   3   7   2       22.20       15.80      3.18 o 
   4   7   2       69.22       63.52      5.62 o 
   5   7   2      198.84      173.16     14.32 o 
   6   7   2      114.46      123.75     13.79 o 
   7   7   2      138.62      124.81     14.63 o 
   8   7   2      143.21      118.66     14.63 o 
   9   7   2        2.22       -0.64      7.21 o 
  10   7   2        0.02       -8.17      8.70 o 
  -9   8   2        0.17        2.97      8.48 o 
  -8   8   2       59.55       91.94     13.57 o 
  -7   8   2        5.88        8.93      4.70 o 
  -6   8   2       62.62       84.03      8.85 o 
  -5   8   2        0.49        2.50      2.60 o 
  -4   8   2        7.18        9.13      2.80 o 
  -3   8   2      238.96      239.32     10.91 o 
  -2   8   2      500.86      516.03     15.78 o 
  -1   8   2       42.23       43.49      4.94 o 
   0   8   2      288.69      341.87     14.69 o 
   1   8   2        0.03        1.71      2.70 o 
   2   8   2      161.10      170.20      8.70 o 
   3   8   2       56.79       59.38      5.30 o 
   4   8   2        2.20        6.68      4.56 o 
   5   8   2       14.69       15.27      6.04 o 
   6   8   2        1.22        1.38      6.04 o 
   7   8   2       27.78       29.69      9.23 o 
   8   8   2        0.39        2.01      7.53 o 
   9   8   2       65.69       62.14     14.85 o 
  10   8   2       28.47       23.65     12.94 o 
  -8   9   2        5.27        9.54      7.32 o 
  -7   9   2       75.87       81.29      8.89 o 
  -6   9   2       10.25        8.34      4.82 o 
  -5   9   2      159.61      175.06     11.35 o 
  -4   9   2      114.40      122.34      9.21 o 
  -3   9   2       89.38       92.84      7.88 o 
  -2   9   2        0.00        2.30      3.15 o 
  -1   9   2        0.05        1.75      2.73 o 
   0   9   2        0.30        1.98      2.85 o 
   1   9   2      193.03      185.20     10.28 o 
   2   9   2       66.23       63.79      8.11 o 
   3   9   2      138.97      107.31     10.71 o 
   4   9   2        3.19        1.70      4.03 o 
   5   9   2        4.97        2.65      5.41 o 
   6   9   2       66.34       44.01      9.76 o 
   7   9   2       15.15       13.15      7.85 o 
   8   9   2       43.62       52.81     12.30 o 
   9   9   2       98.42       85.15     16.65 o 
  -7  10   2       17.11       14.00      9.44 o 
  -6  10   2       27.42       39.34     11.03 o 
  -5  10   2        0.58        1.29      4.30 o 
  -4  10   2       75.08       87.25      8.61 o 
  -3  10   2        0.05       -0.95      3.55 o 
  -2  10   2       27.47       27.77      5.70 o 
  -1  10   2       60.44       64.70      7.04 o 
   0  10   2      189.41      183.77     11.06 o 
   1  10   2       77.71       96.30     17.28 o 
   2  10   2      167.99      144.32     15.38 o 
   3  10   2        6.07        9.44      5.09 o 
   4  10   2       57.20       50.37      8.70 o 
   5  10   2       21.64       24.60      7.21 o 
   6  10   2       27.61       33.40      9.23 o 
   7  10   2        6.34        6.79      8.70 o 
   8  10   2       12.82       10.71      9.76 o 
  -6  11   2        5.95        8.27     10.29 o 
  -5  11   2       18.21       21.20      6.80 o 
  -4  11   2        0.05        2.41      4.94 o 
  -3  11   2      274.93      289.29     19.46 o 
  -2  11   2      105.49      122.03     10.56 o 
  -1  11   2      162.05      180.05     11.84 o 
   0  11   2       26.41       22.06      5.38 o 
   1  11   2        0.04        1.91      5.83 o 
   2  11   2        0.63       -0.21      8.59 o 
   3  11   2        0.11        0.95      7.10 o 
   4  11   2        4.66        5.73      5.09 o 
   5  11   2       37.12       30.86      9.01 o 
   6  11   2        1.88        1.48      6.68 o 
   7  11   2        1.35       -0.95      7.42 o 
  -5  12   2        0.90        4.77     10.39 o 
  -4  12   2       16.41       24.07     10.29 o 
  -3  12   2        1.33       -7.21      7.63 o 
  -2  12   2       36.40       43.69     11.03 o 
  -1  12   2        0.23       -0.85      6.89 o 
   0  12   2       37.94       24.60      8.48 o 
   1  12   2        0.72        3.50      7.74 o 
   2  12   2        0.30       -2.12      7.74 o 
   3  12   2       27.06       38.17     12.09 o 
   4  12   2       38.30       39.02     13.26 o 
   5  12   2        0.01        7.00      7.63 o 
   6  12   2        6.86        5.51      8.48 o 
  -3  13   2        0.01        4.45      9.76 o 
  -2  13   2        4.04       -0.85      8.27 o 
  -1  13   2       60.31       59.06     13.68 o 
   0  13   2       22.34       24.50     10.50 o 
   1  13   2       60.78       60.02     13.57 o 
   2  13   2        0.25        4.24     10.71 o 
   3  13   2        0.05       -0.11     11.03 o 
   4  13   2        1.89       11.88     11.77 o 
  -3 -12   3       26.46       32.55     10.50 o 
  -2 -12   3      149.09      176.56     20.25 o 
  -1 -12   3      234.60      290.76     24.92 o 
   0 -12   3       14.26       24.07      9.44 o 
   1 -12   3        2.66        1.59      6.36 o 
   2 -12   3        0.53       -0.64      8.17 o 
  -5 -11   3        6.82        1.59      8.48 o 
  -4 -11   3        0.03       -1.38      6.26 o 
  -3 -11   3       14.43       33.19     10.39 o 
  -2 -11   3        3.46        6.15      6.36 o 
  -1 -11   3       66.47       73.80     12.51 o 
   0 -11   3        4.05       12.41      8.59 o 
   1 -11   3        0.26        0.11      5.73 o 
   2 -11   3       20.52       14.63      9.01 o 
   3 -11   3        0.06        4.03      8.48 o 
   4 -11   3        9.00       20.36     10.39 o 
   5 -11   3        4.70        8.91      9.12 o 
  -7 -10   3        1.58       11.66     10.39 o 
  -6 -10   3       23.19       37.64     12.09 o 
  -5 -10   3       15.08       28.42     10.50 o 
  -4 -10   3        0.76       -0.11      6.57 o 
  -3 -10   3        6.66        3.39      7.32 o 
  -2 -10   3        7.85        9.76      6.47 o 
  -1 -10   3       64.36       66.17     11.35 o 
   0 -10   3      227.66      275.28     22.37 o 
   1 -10   3     1213.39     1101.23     38.39 o 
   2 -10   3       10.24       16.33      8.48 o 
   3 -10   3        3.57       11.35      8.06 o 
   4 -10   3        0.07        0.64      7.63 o 
   5 -10   3       44.33       49.31     11.35 o 
   6 -10   3        0.10        1.80      8.17 o 
  -8  -9   3        0.67       -5.73      9.97 o 
  -7  -9   3        2.48       -2.33      8.06 o 
  -6  -9   3        4.97        7.10      7.10 o 
  -5  -9   3      131.38      161.92     18.35 o 
  -4  -9   3        2.69       11.13      8.48 o 
  -3  -9   3      161.05      153.02     15.27 o 
  -2  -9   3        1.50        2.12      5.83 o 
  -1  -9   3        5.46       16.97      6.57 o 
   0  -9   3      113.50       97.56     12.51 o 
   1  -9   3      217.38      220.57     16.65 o 
   2  -9   3      163.14      172.74     16.75 o 
   3  -9   3       49.04       53.13     10.82 o 
   4  -9   3      117.37      108.27     13.68 o 
   5  -9   3        1.09        6.68      7.10 o 
   6  -9   3        9.48        2.65      7.32 o 
   7  -9   3       18.17       29.27     11.66 o 
  -8  -8   3        0.13       -2.44      8.27 o 
  -7  -8   3        5.27        7.21      8.06 o 
  -6  -8   3       23.57       16.86      8.27 o 
  -5  -8   3        0.00        0.85      5.41 o 
  -4  -8   3      169.61      165.95     16.01 o 
  -3  -8   3       21.95       32.98     10.29 o 
  -2  -8   3       43.42       58.43     10.18 o 
  -1  -8   3        0.68        0.42      3.61 o 
   0  -8   3       46.42       46.23      8.38 o 
   1  -8   3       59.86       47.93      8.38 o 
   2  -8   3      474.18      476.12     24.50 o 
   3  -8   3     2922.93     2934.26     61.19 o 
   4  -8   3        2.07        7.00      7.00 o 
   5  -8   3       48.61       59.49     11.35 o 
   6  -8   3        1.53        2.97      6.57 o 
   7  -8   3       27.47       28.10     10.07 o 
   8  -8   3       11.84       20.89      9.44 o 
  -8  -7   3       23.93       49.84     12.09 o 
  -7  -7   3       23.70       26.83      9.01 o 
  -6  -7   3       31.63       36.58      8.48 o 
  -5  -7   3        3.02        2.65      5.30 o 
  -4  -7   3       16.26        7.32      4.77 o 
  -3  -7   3      409.08      405.71     21.74 o 
  -2  -7   3       24.76       23.33      5.73 o 
  -1  -7   3      139.28      128.10     11.77 o 
   0  -7   3        1.93       -2.44      3.39 o 
   1  -7   3        0.55       -1.27      3.50 o 
   2  -7   3       56.74       63.62      8.91 o 
   3  -7   3      171.08      157.47     13.89 o 
   4  -7   3      511.74      510.48     25.45 o 
   5  -7   3       14.13        9.12      7.00 o 
   6  -7   3      363.71      421.41     25.45 o 
   7  -7   3        0.06        6.36      7.21 o 
   8  -7   3        3.98        8.59      9.97 o 
   9  -7   3       13.03       14.21      9.76 o 
  -8  -6   3        4.72        7.95      7.21 o 
  -7  -6   3       21.65       23.14      5.41 o 
  -6  -6   3        3.31        4.35      5.41 o 
  -5  -6   3        8.72       11.88      4.98 o 
  -4  -6   3        8.79        8.27      4.98 o 
  -3  -6   3        6.79        5.83      4.14 o 
  -2  -6   3      374.86      512.07     25.03 o 
  -1  -6   3        1.23        3.82      3.50 o 
   0  -6   3      337.96      337.21     16.86 o 
   1  -6   3        5.21        1.48      3.29 o 
   2  -6   3       10.54       15.16      5.09 o 
   3  -6   3       23.05       18.88      6.47 o 
   4  -6   3      404.48      382.60     20.15 o 
   5  -6   3     4928.19     4884.03     76.24 o 
   6  -6   3       48.47       51.54     10.18 o 
   7  -6   3       97.40      103.28     12.62 o 
   8  -6   3       19.98       22.06      8.48 o 
   9  -6   3        1.60       -1.80      8.17 o 
  10  -6   3        1.77        4.88      9.54 o 
 -10  -5   3       15.40       14.32      7.00 o 
  -9  -5   3        5.18        4.45      5.83 o 
  -8  -5   3        4.88        9.04      4.74 o 
  -7  -5   3        0.08        0.75      3.32 o 
  -6  -5   3       27.37       37.22      7.85 o 
  -5  -5   3       38.66       36.69      7.21 o 
  -4  -5   3       49.82       50.79      7.10 o 
  -2  -5   3      629.27      653.85     23.97 o 
  -1  -5   3       45.43       41.78      6.36 o 
   0  -5   3      129.25      112.40      9.12 o 
   1  -5   3        4.65        4.56      3.08 o 
   2  -5   3        0.04        3.50      3.39 o 
   3  -5   3       30.93       24.92      6.15 o 
   4  -5   3       26.03       34.04      7.21 o 
   5  -5   3        0.01       -4.88      4.98 o 
   6  -5   3      742.58      767.95     31.18 o 
   7  -5   3       24.34       22.59      9.54 o 
   8  -5   3      447.37      473.06     18.90 o 
   9  -5   3        1.93       -1.01      4.91 o 
  10  -5   3        6.04        6.38      6.41 o 
 -11  -4   3        1.44        8.38      6.47 o 
 -10  -4   3        9.97        6.36      6.36 o 
  -9  -4   3       22.04       31.28      7.74 o 
  -8  -4   3       14.52       14.54      4.59 o 
  -7  -4   3       35.01       38.90      5.58 o 
  -6  -4   3       26.99       27.39      4.64 o 
  -5  -4   3       15.15       22.59      5.51 o 
  -4  -4   3       82.63       82.39      8.38 o 
  -3  -4   3      111.54      128.84      9.65 o 
  -2  -4   3       35.92       23.33      4.45 o 
  -1  -4   3      245.99      267.44     13.36 o 
   0  -4   3     1322.36     1262.95     27.57 o 
   1  -4   3        0.71       -0.42      2.76 o 
   2  -4   3       64.62       65.64      7.21 o 
   3  -4   3      172.97      157.58     11.24 o 
   4  -4   3        6.01        6.68      4.35 o 
   5  -4   3       26.01       29.27      6.68 o 
   6  -4   3       52.17       47.67      5.81 o 
   7  -4   3     3361.39     3541.04     46.98 o 
   8  -4   3      633.22      648.82     22.04 o 
   9  -4   3       17.98       13.06      5.74 o 
  10  -4   3        4.19        6.80      6.41 o 
  11  -4   3        3.09        0.40      5.94 o 
 -11  -3   3       21.87       19.94      7.53 o 
 -10  -3   3       13.17        5.62      5.41 o 
  -9  -3   3        8.50       15.80      6.57 o 
  -8  -3   3      115.28       97.40      8.59 o 
  -7  -3   3        2.20        4.88      3.30 o 
  -6  -3   3       95.60       96.93      5.73 o 
  -5  -3   3        3.44        6.79      4.03 o 
  -4  -3   3      109.85      116.54      8.91 o 
  -3  -3   3     1000.91     1017.57     23.75 o 
  -2  -3   3      568.34      426.07     14.00 o 
  -1  -3   3      597.49      602.21     16.75 o 
   0  -3   3       67.58       65.32      5.94 o 
   1  -3   3       11.92       10.39      3.61 o 
   2  -3   3        5.82        1.17      3.18 o 
   3  -3   3        0.51        1.80      3.08 o 
   4  -3   3       11.36       16.86      4.56 o 
   5  -3   3      401.47      367.36     12.07 o 
   6  -3   3      211.94      219.86     20.68 o 
   7  -3   3        0.61        1.15      4.35 o 
   8  -3   3      877.99      937.33     24.44 o 
   9  -3   3       30.21       35.73      6.87 o 
  10  -3   3      239.72      240.13     16.01 o 
  11  -3   3        6.58        3.52      5.84 o 
 -11  -2   3        2.22        4.67      5.09 o 
 -10  -2   3       16.74       14.74      6.47 o 
  -9  -2   3        0.04        0.74      4.35 o 
  -8  -2   3        0.16        3.58      3.14 o 
  -7  -2   3      172.35      168.71     13.89 o 
  -6  -2   3      103.04       81.71     24.76 o 
  -5  -2   3      325.59      287.37     68.56 o 
  -4  -2   3      407.84      414.34     62.78 o 
  -3  -2   3       22.72       13.47      3.18 o 
  -2  -2   3        5.11        2.12      2.44 o 
  -1  -2   3       36.48       32.66      3.92 o 
   0  -2   3     1229.09     1186.28     21.95 o 
   1  -2   3     3315.85     3423.43     42.10 o 
   2  -2   3     1368.91     1384.47     27.15 o 
   3  -2   3      185.74      194.37     11.24 o 
   4  -2   3       61.07       53.21      4.42 o 
   5  -2   3       87.81       88.89      6.03 o 
   6  -2   3       19.61       23.97      4.00 o 
   7  -2   3       41.50       44.30      5.51 o 
   8  -2   3       93.67      109.76      9.15 o 
   9  -2   3     1176.28     1344.98    108.27 o 
  10  -2   3      585.14      691.68     44.11 o 
  11  -2   3      110.23      138.60     13.41 o 
 -11  -1   3        0.16       -0.42      4.88 o 
 -10  -1   3       54.89       58.75     10.18 o 
  -9  -1   3       32.08       32.98      7.10 o 
  -8  -1   3      266.06      247.60     29.53 o 
  -7  -1   3       71.62       80.12      6.37 o 
  -6  -1   3       13.93       17.63      2.76 o 
  -5  -1   3       92.80       91.88      7.10 o 
  -4  -1   3      237.13      228.08      7.60 o 
  -3  -1   3       71.15       54.54      3.76 o 
  -2  -1   3     2680.34     2887.30     29.06 o 
  -1  -1   3     1956.86     1946.28     23.65 o 
   0  -1   3      702.99      603.37     12.51 o 
   1  -1   3     1949.17     1983.07     27.57 o 
   2  -1   3     1815.78     1903.54     30.43 o 
   3  -1   3      124.91      124.39      8.27 o 
   4  -1   3      869.23      879.63     29.64 o 
   5  -1   3      401.54      367.31      7.53 o 
   6  -1   3       43.92       40.96      4.71 o 
   7  -1   3      106.09      116.42      8.91 o 
   8  -1   3       19.53       20.99      4.93 o 
   9  -1   3        6.37        3.58      4.80 o 
  10  -1   3      556.60      634.39     23.43 o 
  11  -1   3        0.09        6.33      6.29 o 
 -11   0   3        3.06        4.98      5.73 o 
 -10   0   3       11.86        9.54      5.51 o 
  -9   0   3        2.28        4.67      4.77 o 
  -8   0   3       89.73       85.50      6.50 o 
  -7   0   3       10.94       10.23      3.00 o 
  -6   0   3      157.53      136.81      5.23 o 
  -5   0   3      220.01      189.97      7.00 o 
  -4   0   3      799.71      799.39     14.42 o 
  -3   0   3      346.10      320.29     31.23 o 
  -2   0   3     1552.21     1472.30     38.92 o 
  -1   0   3     3091.48     3532.33     26.30 o 
   0   0   3     2705.34     2742.22     37.11 o 
   1   0   3       37.91       44.01      2.86 o 
   2   0   3       22.05       18.56      2.23 o 
   3   0   3     1243.98     1224.13     31.34 o 
   4   0   3        0.06       -0.01      1.30 o 
   5   0   3        0.07        0.72      1.27 o 
   6   0   3      183.82      187.12      9.20 o 
   7   0   3      256.02      241.17     11.54 o 
   8   0   3      103.06      122.16      9.07 o 
   9   0   3       10.74        9.04      4.65 o 
  10   0   3       40.31       45.37      7.96 o 
  11   0   3      255.54      293.60     18.40 o 
  12   0   3      241.49      286.88     32.40 o 
 -11   1   3        1.55       -3.08      4.35 o 
 -10   1   3       23.49       22.80      7.10 o 
  -9   1   3        1.30       -1.17      4.35 o 
  -8   1   3      244.29      242.41     17.28 o 
  -7   1   3      142.48      172.83     12.35 o 
  -6   1   3      893.58      875.86     82.71 o 
  -5   1   3       16.43       19.31      2.39 o 
  -4   1   3       88.56       86.86      3.77 o 
  -3   1   3       56.26       58.10      2.81 o 
  -2   1   3       13.09       15.91      1.40 o 
  -1   1   3     2611.27     2838.82     35.21 o 
   0   1   3     1414.01     1562.41     14.74 o 
   1   1   3      124.78      133.72      4.56 o 
   2   1   3     1331.89     1447.56     16.44 o 
   3   1   3      247.28      260.86     15.91 o 
   4   1   3     2011.15     1967.93     21.47 o 
   5   1   3      956.66     1036.01     18.98 o 
   6   1   3      733.63      781.86     18.12 o 
   7   1   3       73.91       80.84      6.94 o 
   8   1   3      139.05      155.43     10.13 o 
   9   1   3        0.06       -1.02      3.74 o 
  10   1   3       18.33       16.40      5.89 o 
  11   1   3       76.75       73.06      9.86 o 
  12   1   3      156.53      201.45     15.71 o 
 -11   2   3        1.73        3.29      5.20 o 
 -10   2   3        0.11        1.06      5.30 o 
  -9   2   3       61.84       46.76      9.12 o 
  -8   2   3      114.20       90.24     10.60 o 
  -7   2   3        0.04        0.99      2.91 o 
  -6   2   3      644.87      653.22     52.97 o 
  -5   2   3       33.59       30.93      4.35 o 
  -4   2   3       39.60       47.19      2.88 o 
  -3   2   3      490.92      509.28      7.85 o 
  -2   2   3      521.91      522.59     19.03 o 
  -1   2   3      577.47      597.91      8.13 o 
   0   2   3      175.11      133.72      3.82 o 
   1   2   3      509.35      463.82      8.70 o 
   2   2   3      216.95      200.84      9.12 o 
   3   2   3      193.90      184.67     14.32 o 
   4   2   3      111.31      105.58      4.82 o 
   5   2   3      270.76      250.20     14.10 o 
   6   2   3        1.29        2.21      2.39 o 
   7   2   3       71.99       74.91      6.37 o 
   8   2   3       52.54       43.95      6.10 o 
   9   2   3       17.93       20.80      5.52 o 
  10   2   3        0.00       -0.32      4.58 o 
  11   2   3        9.25        3.52      5.19 o 
  12   2   3        0.90        4.66      6.09 o 
 -11   3   3       21.96       24.18      9.76 o 
 -10   3   3       19.10       19.51      8.17 o 
  -9   3   3        0.84        1.17      5.41 o 
  -8   3   3       87.99       90.13     11.13 o 
  -7   3   3        4.82        6.15      2.85 o 
  -6   3   3      814.30      930.20     40.98 o 
  -5   3   3       18.53       18.46      2.36 o 
  -4   3   3     1973.46     2374.51     52.44 o 
  -3   3   3     1108.90     1194.66     95.01 o 
  -2   3   3     4804.29     4995.09     89.76 o 
  -1   3   3       54.44       50.43      5.20 o 
   0   3   3      550.22      503.91      8.38 o 
   1   3   3      556.84      516.21      9.12 o 
   2   3   3      295.81      336.36     14.42 o 
   3   3   3       12.83       11.70      2.17 o 
   4   3   3       69.06       70.96      5.20 o 
   5   3   3      105.93      113.13      7.95 o 
   6   3   3        4.25        1.40      2.23 o 
   7   3   3        3.07        5.95      3.39 o 
   8   3   3      182.62      181.06     21.63 o 
   9   3   3       14.00       15.83      4.72 o 
  10   3   3        1.75       -0.44      4.51 o 
  11   3   3        0.68       -0.13      5.55 o 
 -11   4   3      128.53      137.64     17.50 o 
 -10   4   3        6.41        3.39      7.63 o 
  -9   4   3       34.51       28.74      8.27 o 
  -8   4   3      115.41      108.59     12.19 o 
  -7   4   3      153.62      158.66      8.81 o 
  -6   4   3      193.88      200.84      7.02 o 
  -5   4   3       10.49        7.17      1.87 o 
  -4   4   3      878.11     1073.84     47.67 o 
  -3   4   3        0.03        3.88      2.03 o 
  -2   4   3      821.23     1118.52    272.26 o 
  -1   4   3      820.64      708.41    127.30 o 
   0   4   3      376.48      361.60      5.73 o 
   1   4   3      125.96      122.16      4.98 o 
   2   4   3      673.95      601.89     11.45 o 
   3   4   3       47.06       44.87      7.53 o 
   4   4   3        8.09        7.38      1.91 o 
   5   4   3        0.45       -1.22      5.20 o 
   6   4   3       11.03        9.51      3.76 o 
   7   4   3        9.54        4.62      3.11 o 
   8   4   3        0.06       -1.53      3.66 o 
   9   4   3       16.39       18.10      8.85 o 
  10   4   3        2.13        2.54      7.42 o 
  11   4   3        6.51        7.63      9.65 o 
 -10   5   3       17.79       20.15      9.12 o 
  -9   5   3        8.58        4.88      6.47 o 
  -8   5   3       15.71       18.88      6.89 o 
  -7   5   3       33.06       30.53      4.71 o 
  -6   5   3        4.69        5.53      2.14 o 
  -5   5   3       65.76       67.16     20.47 o 
  -4   5   3      819.62      923.40     17.50 o 
  -3   5   3       10.58       14.87      4.67 o 
  -2   5   3     5079.39     5651.86     58.38 o 
  -1   5   3      279.63      339.67     13.04 o 
   0   5   3     1943.78     1933.66     17.07 o 
   1   5   3        2.06        2.54      1.70 o 
   2   5   3       65.69       50.69      3.92 o 
   3   5   3        2.97        3.45      1.27 o 
   4   5   3        3.99        3.95      1.46 o 
   5   5   3       32.58       31.25      3.04 o 
   6   5   3        0.03        1.80      4.88 o 
   7   5   3        1.33       -0.11      5.09 o 
   8   5   3        9.26        7.63      7.42 o 
   9   5   3        0.98        4.67      7.63 o 
  10   5   3        2.95        5.09      8.91 o 
  11   5   3        3.16        6.04     10.39 o 
 -10   6   3       19.88       20.25      9.12 o 
  -9   6   3      257.38      244.64     19.94 o 
  -8   6   3        2.62        3.08      5.83 o 
  -7   6   3       33.52       28.27      5.83 o 
  -6   6   3      118.45      116.66      6.29 o 
  -5   6   3      615.85      646.51     26.30 o 
  -4   6   3      523.04      551.82     11.65 o 
  -3   6   3        0.42        2.92      2.23 o 
  -2   6   3      864.89      968.77     19.94 o 
  -1   6   3       54.05       57.53      3.38 o 
   0   6   3      598.42      561.54     36.27 o 
   1   6   3      421.69      350.89     13.26 o 
   2   6   3       79.53       66.49      4.56 o 
   3   6   3       23.32       19.83      2.97 o 
   4   6   3       19.06       21.42      3.18 o 
   5   6   3       68.84       59.70      4.98 o 
   6   6   3       50.85       56.20      9.44 o 
   7   6   3       33.51       50.90     11.24 o 
   8   6   3       18.99       19.09      8.59 o 
   9   6   3       13.43       11.56      8.59 o 
  10   6   3        1.06       -0.11      8.48 o 
  11   6   3        0.16        2.54     11.03 o 
 -10   7   3       12.69       11.66      9.44 o 
  -9   7   3       32.08       35.31     10.07 o 
  -8   7   3        1.42        2.97      6.26 o 
  -7   7   3        0.30       -0.85      4.88 o 
  -6   7   3       11.76        4.91      2.58 o 
  -5   7   3        5.27       11.53      2.70 o 
  -4   7   3       50.68       57.82      4.49 o 
  -3   7   3       60.37       65.46      5.25 o 
  -2   7   3      401.31      442.23      9.92 o 
  -1   7   3      115.48      119.25      7.25 o 
   0   7   3     2443.23     2287.86     29.65 o 
   1   7   3      176.87      176.56      7.85 o 
   2   7   3      121.41      103.81      6.26 o 
   3   7   3      294.89      254.18      9.54 o 
   4   7   3       20.29       14.74      3.18 o 
   5   7   3       90.72       69.03      6.04 o 
   6   7   3        8.57        8.59      6.04 o 
   7   7   3       21.95       21.00      7.85 o 
   8   7   3       28.67       28.10      9.54 o 
   9   7   3       19.96       15.91      9.54 o 
  10   7   3        3.97       -1.48      8.48 o 
  -9   8   3       68.84       88.44     14.32 o 
  -8   8   3       25.08       33.30      9.23 o 
  -7   8   3      293.21      320.03     21.21 o 
  -6   8   3        6.16        5.96      3.14 o 
  -5   8   3        4.42        4.87      3.45 o 
  -4   8   3       25.03       14.43      6.89 o 
  -3   8   3      328.12      334.94     29.37 o 
  -2   8   3      477.72      491.18     15.18 o 
  -1   8   3       11.29        3.59      2.89 o 
   0   8   3      583.60      668.11     68.24 o 
   1   8   3       38.59       40.05      4.90 o 
   2   8   3       81.61       73.06      5.51 o 
   3   8   3        2.79        1.48      2.44 o 
   4   8   3        1.69        2.54      2.33 o 
   5   8   3        1.21       -0.95      4.56 o 
   6   8   3        8.61       10.60      6.89 o 
   7   8   3       29.91       34.36     10.07 o 
   8   8   3        0.22       -1.59      7.85 o 
   9   8   3        2.49       -6.36      7.63 o 
  10   8   3        1.35       -7.42      8.38 o 
  -8   9   3        0.36        2.33      8.38 o 
  -7   9   3       17.76       23.75      8.17 o 
  -6   9   3        0.08        1.68      3.26 o 
  -5   9   3       11.37       21.31      6.47 o 
  -4   9   3      142.45      124.02      9.05 o 
  -3   9   3       76.79       81.52      7.18 o 
  -2   9   3        9.04       10.15      3.87 o 
  -1   9   3       42.58       41.04      5.21 o 
   0   9   3       71.83       55.04      5.73 o 
   1   9   3        6.90        6.98      3.28 o 
   2   9   3      540.78      471.99     18.13 o 
   3   9   3       32.23       27.68      4.24 o 
   4   9   3        5.95        7.85      3.08 o 
   5   9   3       24.40       33.61      7.53 o 
   6   9   3        2.27        0.42      5.73 o 
   7   9   3       13.85        8.91      7.85 o 
   8   9   3        0.67        1.17      8.48 o 
   9   9   3       15.65       23.01     12.09 o 
  -6  10   3        1.47       12.30      8.48 o 
  -5  10   3      244.72      276.58     14.84 o 
  -4  10   3       39.71       36.89      6.55 o 
  -3  10   3       28.79       28.90      5.51 o 
  -2  10   3       23.84       31.73      5.65 o 
  -1  10   3       31.10       29.72      5.22 o 
   0  10   3       11.36       11.81      4.38 o 
   1  10   3        8.80       11.72      4.25 o 
   2  10   3       45.68       49.82      6.44 o 
   3  10   3       70.01       59.91      6.36 o 
   4  10   3       26.78       23.12      6.15 o 
   5  10   3       17.37       15.80      6.15 o 
   6  10   3       21.50       25.77      8.91 o 
   7  10   3        1.82       -3.50      6.79 o 
   8  10   3        2.83        7.32      9.33 o 
  -5  11   3        0.75       -1.12      5.12 o 
  -4  11   3        8.40        9.33      5.12 o 
  -3  11   3       47.83       44.22      6.86 o 
  -2  11   3      113.96      125.04     10.54 o 
  -1  11   3       32.56       33.34      6.14 o 
   0  11   3       88.36       88.52      8.74 o 
   1  11   3        7.95        9.68      4.82 o 
   2  11   3        0.00        2.96      4.17 o 
   3  11   3        3.75        6.57      7.21 o 
   4  11   3      122.14      111.02     12.83 o 
   5  11   3        1.20        3.61      4.88 o 
   6  11   3       10.74        8.27      7.32 o 
   7  11   3        0.57        2.97      8.27 o 
  -5  12   3        0.05        0.82      5.67 o 
  -4  12   3        0.38       -1.45      4.43 o 
  -3  12   3       40.04       36.28      6.79 o 
  -2  12   3       45.95       51.07      7.85 o 
  -1  12   3        5.88       -1.02      4.00 o 
   0  12   3       10.77        7.25      5.02 o 
   1  12   3        0.66        0.79      6.79 o 
   2  12   3        0.06        2.01      9.65 o 
   3  12   3        4.79        1.06      7.85 o 
   4  12   3        4.42        3.29      8.38 o 
   5  12   3       13.12       11.88      6.15 o 
   6  12   3        3.40        5.73      7.74 o 
  -3  13   3        0.19       -3.29     10.50 o 
  -2  13   3        6.86       -1.59      9.23 o 
  -1  13   3       30.95       40.72     12.09 o 
   0  13   3       16.99       14.53     10.39 o 
   1  13   3       20.36       26.83     11.45 o 
   2  13   3       32.10       38.49     11.56 o 
   3  13   3        2.25       -1.48     12.30 o 
   4  13   3        1.39        5.41     11.56 o 
  -4 -11   4        1.47        8.70      7.74 o 
  -3 -11   4       38.37       61.61     12.09 o 
  -2 -11   4       51.72       65.64     12.51 o 
  -1 -11   4       19.21       21.74      9.76 o 
   0 -11   4       35.10       41.78      9.76 o 
   1 -11   4       10.98        3.08      7.00 o 
   2 -11   4        0.26       -2.97      5.20 o 
   3 -11   4       24.07       24.60     10.60 o 
   4 -11   4        3.55        9.33     10.18 o 
  -6 -10   4       26.12       50.05     14.63 o 
  -5 -10   4        2.50       -1.17      7.21 o 
  -4 -10   4        8.53       15.06      8.70 o 
  -3 -10   4        1.60       10.71      7.21 o 
  -2 -10   4        9.59       12.30      7.53 o 
  -1 -10   4        6.57       11.24      7.32 o 
   0 -10   4       75.72       80.70     12.51 o 
   1 -10   4      241.65      216.96     18.24 o 
   2 -10   4       94.82       78.47     11.98 o 
   3 -10   4       15.26       14.74      7.74 o 
   4 -10   4        0.26        9.23      8.91 o 
   5 -10   4       14.06       24.60     10.71 o 
   6 -10   4        0.02       -0.53      7.95 o 
  -7  -9   4        1.91        6.79      8.06 o 
  -6  -9   4       44.85       40.30     11.24 o 
  -5  -9   4       13.53       18.45     10.29 o 
  -4  -9   4       13.21       14.32      7.53 o 
  -3  -9   4        5.13        7.32      6.79 o 
  -2  -9   4        4.40        2.76      5.41 o 
  -1  -9   4       93.51       99.78     12.83 o 
   0  -9   4      407.53      468.49     27.15 o 
   1  -9   4      148.51      131.60     13.57 o 
   2  -9   4      146.28      130.54     14.21 o 
   3  -9   4        2.37        1.80      6.68 o 
   4  -9   4        0.27        0.85      7.32 o 
   5  -9   4       74.10       79.95     13.26 o 
   6  -9   4        1.25        5.62      7.85 o 
   7  -9   4       72.87       93.95     16.01 o 
  -7  -8   4       12.13       10.60      8.27 o 
  -6  -8   4        9.72       13.89      7.74 o 
  -5  -8   4       11.22       16.01      7.32 o 
  -4  -8   4       23.73       49.42     12.94 o 
  -3  -8   4        0.02        2.86      5.41 o 
  -2  -8   4      128.86      149.09     14.42 o 
  -1  -8   4        0.76        4.03      4.67 o 
   0  -8   4       89.97      108.06     13.15 o 
   1  -8   4        1.20        3.39      4.77 o 
   2  -8   4      167.00      149.62     14.10 o 
   3  -8   4      767.32      792.66     33.40 o 
   4  -8   4      350.01      325.65     21.84 o 
   5  -8   4       28.06       33.51      9.44 o 
   6  -8   4        0.01        2.76      7.10 o 
   7  -8   4       18.29       32.24     10.60 o 
   8  -8   4        0.81        2.65      7.63 o 
  -7  -7   4        6.62        6.57      7.95 o 
  -6  -7   4       60.90       77.52     11.88 o 
  -5  -7   4       20.25       23.22      7.00 o 
  -4  -7   4      161.62      171.36     15.69 o 
  -3  -7   4      393.27      417.91     22.37 o 
  -2  -7   4       35.04       38.28      7.95 o 
  -1  -7   4      151.81      152.49     13.36 o 
   0  -7   4        0.04       -4.24      4.24 o 
   1  -7   4       17.04       15.91      5.20 o 
   2  -7   4      777.02      744.20     27.99 o 
   3  -7   4      486.77      503.91     24.39 o 
   4  -7   4      283.01      267.97     18.56 o 
   5  -7   4       13.85       15.38      7.53 o 
   6  -7   4        8.96        3.82      7.63 o 
   7  -7   4       97.25      106.68     14.63 o 
   8  -7   4        3.40        6.26      9.44 o 
   9  -7   4       48.66       60.66     13.26 o 
  -8  -6   4        0.33       -0.42      5.73 o 
  -7  -6   4        1.58        1.42      4.27 o 
  -6  -6   4       74.21       84.73     10.71 o 
  -5  -6   4        3.44        1.38      5.41 o 
  -4  -6   4      106.31      127.04     12.41 o 
  -3  -6   4        3.09        8.17      5.62 o 
  -2  -6   4      172.28      182.71     14.32 o 
  -1  -6   4       86.96       84.94      9.44 o 
   0  -6   4      872.94      914.60     30.96 o 
   1  -6   4      204.13      172.32     12.19 o 
   2  -6   4       16.69       15.91      5.51 o 
   3  -6   4       60.45       66.49      8.59 o 
   4  -6   4       33.55       34.25      8.17 o 
   5  -6   4      621.52      562.02     26.30 o 
   6  -6   4      905.29      917.68     36.37 o 
   7  -6   4        5.89        6.57      6.04 o 
   8  -6   4       25.27       20.78      8.48 o 
   9  -6   4        1.97        6.47      8.27 o 
 -10  -5   4        0.14        1.70      5.62 o 
  -9  -5   4        1.87        1.27      5.83 o 
  -8  -5   4        7.98        9.01      7.10 o 
  -7  -5   4        6.88        6.04      4.30 o 
  -6  -5   4       41.49       55.57      9.23 o 
  -5  -5   4        6.86        9.23      5.20 o 
  -4  -5   4      229.11      237.53     15.38 o 
  -3  -5   4       42.55       41.99      6.57 o 
  -2  -5   4       18.19       31.81      5.51 o 
  -1  -5   4     1297.45     1260.93     30.65 o 
   0  -5   4      113.80      116.75     10.39 o 
   1  -5   4       28.36       24.71      5.20 o 
   2  -5   4      141.93      169.14     12.30 o 
   3  -5   4       62.69       72.00      8.59 o 
   4  -5   4       44.13       42.20      7.42 o 
   5  -5   4      244.70      272.42     18.56 o 
   6  -5   4      531.58      471.25     24.50 o 
   7  -5   4        1.67        8.59      8.06 o 
   8  -5   4       71.70       75.50     11.98 o 
   9  -5   4       49.00       63.73     13.04 o 
  10  -5   4        7.50       13.47      9.76 o 
 -10  -4   4        0.43       -1.59      4.98 o 
  -9  -4   4        6.66        4.14      5.51 o 
  -8  -4   4        0.07       -0.95      4.88 o 
  -7  -4   4        4.01        5.11      3.59 o 
  -6  -4   4        0.28        7.20      3.33 o 
  -5  -4   4      103.64      122.05     10.71 o 
  -4  -4   4       21.99       18.66      5.09 o 
  -3  -4   4      124.28      127.89      9.86 o 
  -2  -4   4        0.11        1.48      2.65 o 
  -1  -4   4       38.76       39.24      5.30 o 
   0  -4   4      472.84      465.41     18.88 o 
   1  -4   4     2467.32     2551.66     43.58 o 
   2  -4   4     1069.57     1174.09     29.37 o 
   3  -4   4       85.43       86.00      8.48 o 
   4  -4   4       49.87       60.23      7.85 o 
   5  -4   4      101.64       94.91     10.92 o 
   6  -4   4       10.56        6.26      6.04 o 
   7  -4   4       27.31       29.48      8.06 o 
   8  -4   4      910.35     1011.31     40.08 o 
   9  -4   4        6.65        2.33      7.00 o 
  10  -4   4       10.16       18.13     10.07 o 
 -11  -3   4       10.21        6.57      5.83 o 
 -10  -3   4        2.92        5.51      5.41 o 
  -9  -3   4        8.82        1.06      4.88 o 
  -8  -3   4       66.37       62.03      9.97 o 
  -7  -3   4        3.75        4.02      4.03 o 
  -6  -3   4       21.68       25.48      4.05 o 
  -5  -3   4      255.03      217.21     34.41 o 
  -4  -3   4       42.94       17.92      4.35 o 
  -3  -3   4       28.95       10.07      3.18 o 
  -2  -3   4        7.13        2.76      3.39 o 
  -1  -3   4       40.46       50.37      5.30 o 
   0  -3   4       71.60       69.67      6.26 o 
   1  -3   4     3969.94     4062.43     51.43 o 
   2  -3   4       43.25       27.36      5.30 o 
   3  -3   4       12.19       10.92      3.39 o 
   4  -3   4      381.08      392.25     18.45 o 
   5  -3   4      217.54      190.13     13.57 o 
   6  -3   4       77.96       66.91      9.12 o 
   7  -3   4      218.24      212.82     17.28 o 
   8  -3   4      212.68      223.39     12.94 o 
   9  -3   4       53.34       60.67      8.16 o 
  10  -3   4       87.39       94.29     10.23 o 
  11  -3   4        0.53        4.79      5.96 o 
 -11  -2   4        3.13        3.39      6.15 o 
 -10  -2   4        0.73        5.41      5.30 o 
  -9  -2   4        0.21       -0.64      4.03 o 
  -8  -2   4        5.94        4.56      4.45 o 
  -7  -2   4        2.09        1.59      4.14 o 
  -6  -2   4        0.50        3.65      2.50 o 
  -5  -2   4       20.20       23.64      4.03 o 
  -4  -2   4        4.82        5.64      2.46 o 
  -3  -2   4        3.32        3.23      2.40 o 
  -2  -2   4      107.41       85.36      7.00 o 
  -1  -2   4      406.58      386.41     12.41 o 
   0  -2   4        4.64       14.42      3.18 o 
   1  -2   4        3.68        3.08      2.86 o 
   2  -2   4      763.12      663.39     18.66 o 
   3  -2   4     2219.06     2514.34     42.52 o 
   4  -2   4      401.87      564.14     22.16 o 
   5  -2   4      107.21       94.59      9.54 o 
   6  -2   4       31.10       36.59      4.91 o 
   7  -2   4        6.57        6.13      3.26 o 
   8  -2   4       21.20       21.47      5.32 o 
   9  -2   4       25.27       28.43      6.60 o 
  10  -2   4      438.72      478.87     43.21 o 
  11  -2   4        0.79        5.07      7.37 o 
 -11  -1   4        5.93        3.71      5.41 o 
 -10  -1   4        0.00       -0.64      4.14 o 
  -9  -1   4       18.15       10.29      5.09 o 
  -8  -1   4        2.07       -0.74      3.92 o 
  -7  -1   4       57.24       45.60      7.74 o 
  -6  -1   4      309.48      322.08     41.73 o 
  -5  -1   4       50.20       64.58      4.93 o 
  -4  -1   4      229.09      267.27      8.76 o 
  -3  -1   4       88.25      117.89      5.40 o 
  -2  -1   4      117.84      152.49      5.51 o 
  -1  -1   4      236.95      254.82      7.10 o 
   0  -1   4      338.18      305.72      7.95 o 
   1  -1   4      843.32      796.90     13.68 o 
   2  -1   4       15.98       14.85      2.76 o 
   3  -1   4     7814.14     7971.41     52.49 o 
   4  -1   4      237.02      231.38      7.53 o 
   5  -1   4      169.40      153.28      5.33 o 
   6  -1   4       12.80       12.99      3.26 o 
   7  -1   4       25.33       27.69      4.70 o 
   8  -1   4       37.41       33.13      5.51 o 
   9  -1   4      157.10      174.61     11.89 o 
  10  -1   4       15.49       28.49      7.74 o 
  11  -1   4        9.64       13.98      6.29 o 
 -11   0   4        0.44       -1.06      4.67 o 
 -10   0   4       32.87       28.84      7.63 o 
  -9   0   4       11.20        7.00      4.77 o 
  -8   0   4       10.75       11.98      4.88 o 
  -7   0   4        0.12        2.54      3.39 o 
  -6   0   4      112.95      110.11      9.81 o 
  -5   0   4        5.86        5.21      2.00 o 
  -4   0   4        5.81        8.33      2.10 o 
  -3   0   4      376.64      361.86     44.01 o 
  -2   0   4       13.14       14.42      1.80 o 
  -1   0   4      591.66      570.61      9.01 o 
   0   0   4      754.85      816.73     11.88 o 
   1   0   4      381.68      400.73      8.80 o 
   2   0   4      618.75      511.86     64.05 o 
   3   0   4       50.72       55.04      3.71 o 
   4   0   4      678.17      665.72     11.88 o 
   5   0   4     1446.95     1582.31    101.11 o 
   6   0   4      427.98      450.02     25.03 o 
   7   0   4      698.85      671.57     18.60 o 
   8   0   4      264.19      265.24     20.25 o 
   9   0   4        1.29        0.40      7.05 o 
  10   0   4       54.50       55.31      8.45 o 
  11   0   4       97.47      115.65     11.77 o 
 -11   1   4        0.05        1.59      5.20 o 
 -10   1   4        1.73        4.98      4.88 o 
  -9   1   4        3.41        0.74      4.77 o 
  -8   1   4        0.78       -1.17      3.61 o 
  -7   1   4       33.10       22.48      5.51 o 
  -6   1   4       76.88       69.72      3.92 o 
  -5   1   4      457.05      415.10     18.40 o 
  -4   1   4     2295.27     2244.97     21.98 o 
  -3   1   4      328.67      319.41     13.52 o 
  -2   1   4        1.48        1.59      2.23 o 
  -1   1   4     1489.10     1597.72     27.99 o 
   0   1   4      363.42      373.26      7.21 o 
   1   1   4     1422.41     1571.95     17.50 o 
   2   1   4      921.34     1026.16     21.95 o 
   3   1   4       24.77       23.54      2.76 o 
   4   1   4     1735.26     2172.46     24.18 o 
   5   1   4      727.45      736.24     10.76 o 
   6   1   4      339.66      319.52     11.81 o 
   7   1   4      590.94      613.24     17.92 o 
   8   1   4       30.26       29.64      5.37 o 
   9   1   4       19.03       15.77      5.22 o 
  10   1   4        7.79        5.72      5.25 o 
  11   1   4        0.71        3.96      5.89 o 
 -11   2   4        6.37        5.51      5.41 o 
 -10   2   4        4.86        3.08      5.30 o 
  -9   2   4        0.53        5.30      5.30 o 
  -8   2   4      407.40      321.30     18.35 o 
  -7   2   4       36.52       23.65      5.41 o 
  -6   2   4       34.88       38.78      4.88 o 
  -5   2   4       17.84       21.01      2.37 o 
  -4   2   4       54.89       59.88      3.28 o 
  -3   2   4       79.51       75.29      3.24 o 
  -2   2   4      488.28      473.69     27.57 o 
  -1   2   4      119.74      106.89      3.18 o 
   0   2   4      194.75      157.15      4.56 o 
   1   2   4        3.77        1.91      1.59 o 
   2   2   4      684.57      679.30     11.35 o 
   3   2   4      511.92      476.02      9.76 o 
   4   2   4       45.26       52.80      2.86 o 
   5   2   4        4.36        3.97      1.39 o 
   6   2   4      245.84      238.73     10.16 o 
   7   2   4      491.56      491.93     15.67 o 
   8   2   4       28.37       28.77      5.14 o 
   9   2   4      179.33      175.59     14.79 o 
  10   2   4       29.46       24.18      6.66 o 
  11   2   4        3.01       -1.45      5.45 o 
 -11   3   4      100.86       78.68     12.62 o 
 -10   3   4       12.52       14.63      7.42 o 
  -9   3   4        7.92        1.70      5.30 o 
  -8   3   4       11.23       15.91      5.94 o 
  -7   3   4        0.41       -0.11      4.03 o 
  -6   3   4        3.73        3.96      1.69 o 
  -5   3   4       65.23       74.12      7.21 o 
  -4   3   4       93.57       97.36      8.06 o 
  -3   3   4       71.20       72.03      3.87 o 
  -2   3   4     3935.34     3670.00     55.46 o 
  -1   3   4      587.48      531.40     40.67 o 
   0   3   4      418.75      396.91      7.74 o 
   1   3   4       24.85       21.00      2.44 o 
   2   3   4       17.20       18.35      2.33 o 
   3   3   4      121.13      109.33      4.77 o 
   4   3   4      302.68      258.01     25.03 o 
   5   3   4      127.15      145.82     12.04 o 
   6   3   4       98.48       92.01      6.40 o 
   7   3   4      411.69      469.75     34.73 o 
   8   3   4      168.98      183.20     10.75 o 
   9   3   4      123.19      133.69     19.35 o 
  10   3   4        1.86        0.57      4.50 o 
  11   3   4        5.10        7.43      5.96 o 
 -11   4   4      116.89      115.80     15.38 o 
 -10   4   4       49.73       44.86      9.97 o 
  -9   4   4        9.77        6.68      6.47 o 
  -8   4   4       10.65        8.38      5.94 o 
  -7   4   4      111.18      105.51     10.50 o 
  -6   4   4      267.15      334.01     54.13 o 
  -5   4   4        8.06       18.83      3.55 o 
  -4   4   4      162.70      147.34     27.41 o 
  -3   4   4      125.83      144.52     17.28 o 
  -2   4   4       61.69       47.77     10.71 o 
  -1   4   4      189.88      169.95     10.18 o 
   0   4   4        1.14        2.54      1.38 o 
   1   4   4        1.56        1.06      1.59 o 
   2   4   4      558.90      577.60     11.66 o 
   3   4   4       65.43       63.09      4.24 o 
   4   4   4      805.23      877.80     59.38 o 
   5   4   4      166.26      139.63      5.67 o 
   6   4   4      305.85      302.19     27.84 o 
   7   4   4       18.15       25.11      5.36 o 
   8   4   4       21.07       22.94      5.36 o 
   9   4   4       26.35       28.38      5.57 o 
  10   4   4        1.52        0.95      7.42 o 
  11   4   4       18.16        7.42     10.29 o 
 -10   5   4        1.81        4.24      7.32 o 
  -9   5   4      120.10       97.45     12.72 o 
  -8   5   4       28.38       23.75      6.89 o 
  -7   5   4      124.81      108.37     11.45 o 
  -6   5   4       82.46       79.32      5.83 o 
  -5   5   4        0.00        1.55      1.64 o 
  -4   5   4       85.96       92.21      4.63 o 
  -3   5   4      148.60      181.09      9.65 o 
  -2   5   4      499.70      576.07     26.56 o 
  -1   5   4       47.34       62.57     27.68 o 
   0   5   4      430.06      401.90      6.36 o 
   1   5   4        0.05        1.27      1.70 o 
   2   5   4        3.44       -0.21      1.70 o 
   3   5   4      202.98      163.41      6.79 o 
   4   5   4      110.63      119.57      5.52 o 
   5   5   4       15.05       13.45      2.26 o 
   6   5   4        0.08       -0.11      4.77 o 
   7   5   4       14.95       16.65      6.68 o 
   8   5   4        7.18       12.72      7.32 o 
   9   5   4      184.03      164.58     17.81 o 
  10   5   4       43.92       32.66     11.66 o 
  11   5   4       37.34       33.30     12.83 o 
 -10   6   4        5.27        3.18      8.38 o 
  -9   6   4      209.19      194.48     17.60 o 
  -8   6   4      289.91      282.49     19.72 o 
  -7   6   4        4.22        2.12      4.67 o 
  -6   6   4       16.55       23.22      3.71 o 
  -5   6   4       71.83       85.93      5.14 o 
  -4   6   4       47.58       55.50      4.01 o 
  -3   6   4        0.70        0.84      1.96 o 
  -2   6   4      160.30      171.63      9.65 o 
  -1   6   4      284.85      368.22     35.84 o 
   0   6   4        0.01        0.74      1.48 o 
   1   6   4      135.93      137.00      6.68 o 
   2   6   4       75.12       61.93      4.56 o 
   3   6   4        3.42        0.32      2.23 o 
   4   6   4       36.32       37.64      3.92 o 
   5   6   4        5.93        6.57      2.76 o 
   6   6   4      369.01      405.82     23.22 o 
   7   6   4        0.91       -1.70      6.26 o 
   8   6   4        6.44       11.03      8.38 o 
   9   6   4        2.28        1.06      8.91 o 
  10   6   4        4.87       -2.01      9.65 o 
  11   6   4        7.99       11.98     12.62 o 
  -9   7   4       20.21       18.88      8.17 o 
  -8   7   4        6.81       11.03      7.10 o 
  -7   7   4       38.14       27.57      7.63 o 
  -6   7   4      154.20      159.49      9.12 o 
  -5   7   4       15.51       10.39      5.78 o 
  -4   7   4        2.66        3.13      2.34 o 
  -3   7   4       21.29       23.27      3.23 o 
  -2   7   4       49.03       54.85      3.77 o 
  -1   7   4       29.47       23.66      2.66 o 
   0   7   4      651.95      596.06     14.88 o 
   1   7   4        0.78        3.39      2.01 o 
   2   7   4       99.27       90.98      5.94 o 
   3   7   4        0.42        1.27      2.33 o 
   4   7   4        9.38       12.09      3.29 o 
   5   7   4       83.63       75.82      6.15 o 
   6   7   4       20.56       10.50      6.36 o 
   7   7   4        0.59       -0.95      5.62 o 
   8   7   4        3.38        4.77      8.06 o 
   9   7   4       23.03       24.18     11.45 o 
  10   7   4        0.13       -7.32      9.44 o 
  -9   8   4       79.34       95.97     14.74 o 
  -8   8   4       36.42       43.79      9.65 o 
  -7   8   4      318.57      306.03     19.51 o 
  -6   8   4      788.38      768.27     19.94 o 
  -5   8   4       17.48       25.84      6.68 o 
  -4   8   4        1.85        2.15      2.49 o 
  -3   8   4        9.52        9.24      3.87 o 
  -2   8   4      231.05      273.25     11.68 o 
  -1   8   4       59.01       59.94      5.94 o 
   0   8   4      279.62      275.76     11.36 o 
   1   8   4      292.84      271.15     10.29 o 
   2   8   4      125.28      107.53      6.57 o 
   3   8   4       66.42       66.49      5.62 o 
   4   8   4        6.86        6.26      2.86 o 
   5   8   4        8.80        7.53      3.18 o 
   6   8   4       27.99       19.19      5.20 o 
   7   8   4        4.63        4.03      6.89 o 
   8   8   4       24.48       23.01      9.01 o 
   9   8   4        1.83       -4.77      7.21 o 
  10   8   4        1.76        0.74     10.18 o 
  -8   9   4        6.81        4.45      7.53 o 
  -7   9   4       37.68       30.43      8.59 o 
  -6   9   4        1.16        3.92      5.51 o 
  -5   9   4      173.41      168.38     10.44 o 
  -4   9   4      116.38      115.30     12.41 o 
  -3   9   4       39.95       43.54      5.47 o 
  -2   9   4        8.69        6.24      3.71 o 
  -1   9   4        5.25        8.33      3.46 o 
   0   9   4      115.38      126.68     29.59 o 
   1   9   4        1.94        4.44      3.18 o 
   2   9   4      152.18      127.99      7.95 o 
   3   9   4      109.69       88.86      6.57 o 
   4   9   4        1.26        5.30      2.86 o 
   5   9   4        1.95        7.21      3.29 o 
   6   9   4        5.67        7.53      5.73 o 
   7   9   4       18.35       27.36      9.76 o 
   8   9   4        1.14       -7.32      7.32 o 
   9   9   4        0.01       -2.65      9.23 o 
  -6  10   4       14.19       12.51      6.04 o 
  -5  10   4      106.61      109.53      9.71 o 
  -4  10   4      572.44      567.02     47.19 o 
  -3  10   4        3.44        1.97      3.86 o 
  -2  10   4       48.94       46.75      6.39 o 
  -1  10   4       13.12       17.90      4.68 o 
   0  10   4        6.43        0.79      3.41 o 
   1  10   4       14.61       12.78      4.22 o 
   2  10   4      134.83      109.01      8.17 o 
   3  10   4       26.59       29.16      4.77 o 
   4  10   4       14.01        8.06      3.50 o 
   5  10   4        0.06       -0.64      3.39 o 
   6  10   4        0.08        4.67      4.88 o 
   7  10   4        1.14        5.30      7.95 o 
   8  10   4        0.15        2.23      8.91 o 
  -5  11   4        0.27        0.64      6.04 o 
  -4  11   4        9.64        5.19      4.72 o 
  -3  11   4       50.68       54.09      7.19 o 
  -2  11   4        0.27       -2.22      3.45 o 
  -1  11   4       10.82       11.01      4.57 o 
   0  11   4        0.59       -2.33      5.41 o 
   1  11   4        4.81        4.12      5.07 o 
   2  11   4       19.86       18.26      5.39 o 
   3  11   4        2.83        1.06      3.29 o 
   4  11   4       22.95       18.66      4.56 o 
   5  11   4       40.72       31.28      7.32 o 
   6  11   4        0.09        1.38      5.09 o 
   7  11   4        0.32        7.63      8.80 o 
  -5  12   4        4.80       -1.38      5.94 o 
  -4  12   4        0.03       -2.69      4.47 o 
  -3  12   4       41.95       36.63      6.70 o 
  -2  12   4      165.10      161.47     29.85 o 
  -1  12   4        2.87       -0.23      4.20 o 
   0  12   4       20.79       20.81      6.10 o 
   1  12   4        0.75        1.40      4.46 o 
   2  12   4        5.17        3.72      4.94 o 
   3  12   4       27.70       24.08      6.51 o 
   4  12   4       26.57       18.77      6.36 o 
   5  12   4        1.15        3.29      4.88 o 
   6  12   4        1.32        0.00      4.67 o 
  -3  13   4        3.95        2.54      5.06 o 
  -2  13   4        6.28        4.35      5.26 o 
  -1  13   4        0.00       -1.11      5.46 o 
   0  13   4        0.01        4.90      5.20 o 
   1  13   4        3.31        5.74      6.31 o 
   2  13   4        0.17       -0.92      6.42 o 
   3  13   4        0.16        2.54     10.71 o 
   4  13   4        0.63        2.44     10.39 o 
  -3 -11   5        2.80       11.03      7.85 o 
  -2 -11   5       22.84       22.27      9.44 o 
  -1 -11   5        1.59        2.44      8.17 o 
   0 -11   5        2.24        1.17      6.47 o 
   1 -11   5        1.62        1.27      7.21 o 
   2 -11   5        0.00       -6.04      6.36 o 
   3 -11   5        0.39        1.06      6.26 o 
  -5 -10   5       26.35       18.88     10.71 o 
  -4 -10   5        2.75        1.06      7.63 o 
  -3 -10   5        2.16        6.04      7.42 o 
  -2 -10   5        7.98        5.62      6.57 o 
  -1 -10   5        9.10        4.35      7.95 o 
   0 -10   5       10.50        7.95      6.36 o 
   1 -10   5        0.40       -1.80      5.94 o 
   2 -10   5       11.00       15.16      7.85 o 
   3 -10   5        0.55       -4.77      5.51 o 
   4 -10   5       21.41       34.99      9.33 o 
   5 -10   5        9.58       18.24     10.29 o 
  -6  -9   5        2.53        9.33     12.94 o 
  -5  -9   5       47.29       50.05     11.77 o 
  -4  -9   5       44.14       48.35     11.88 o 
  -3  -9   5        7.14        4.03      6.57 o 
  -2  -9   5       34.97       37.22      9.65 o 
  -1  -9   5       24.70       22.37      8.70 o 
   0  -9   5       15.14       12.94      6.15 o 
   1  -9   5       13.69       11.03      7.42 o 
   2  -9   5       31.33       35.52      9.23 o 
   3  -9   5        4.67       -0.21      6.04 o 
   4  -9   5        5.22       -1.48      5.62 o 
   5  -9   5       21.56       14.32      9.01 o 
   6  -9   5        2.72        2.65      8.80 o 
  -6  -8   5       41.05       49.52     12.41 o 
  -5  -8   5       42.28       91.20     17.18 o 
  -4  -8   5       27.15       28.84      8.38 o 
  -3  -8   5      143.49      113.68     14.10 o 
  -2  -8   5       70.28       94.59     12.51 o 
  -1  -8   5       47.13       29.90      7.95 o 
   0  -8   5        0.18        0.53      4.56 o 
   1  -8   5       76.27       89.07     11.88 o 
   2  -8   5      140.53      126.19     13.68 o 
   3  -8   5        8.55        1.80      6.04 o 
   4  -8   5       13.42       14.85      7.21 o 
   5  -8   5       22.38       28.42      9.01 o 
   6  -8   5       76.64       92.89     14.85 o 
   7  -8   5        1.83        6.15      9.23 o 
  -6  -7   5       60.26       90.35     13.47 o 
  -5  -7   5       14.75       21.21      7.63 o 
  -4  -7   5      122.24      154.50     16.75 o 
  -3  -7   5       94.28      126.29     13.89 o 
  -2  -7   5      200.63      214.63     16.44 o 
  -1  -7   5      127.57      116.11     12.30 o 
   0  -7   5       25.31       16.65      5.83 o 
   1  -7   5       92.58       86.21     10.92 o 
   2  -7   5       99.37       83.45     10.82 o 
   3  -7   5        0.06       -1.70      4.77 o 
   4  -7   5        0.04       -5.20      5.20 o 
   5  -7   5       23.61       21.74      7.74 o 
   6  -7   5       32.10       38.49     10.18 o 
   7  -7   5       22.29       18.24      8.70 o 
   8  -7   5       22.55       43.90     14.21 o 
  -8  -6   5        9.54        5.62      5.94 o 
  -6  -6   5       42.58       62.03      9.86 o 
  -5  -6   5       11.55       12.51      6.04 o 
  -4  -6   5       69.08      116.75     13.89 o 
  -3  -6   5      171.71      199.14     15.80 o 
  -2  -6   5       14.17       12.94      4.98 o 
  -1  -6   5     1087.73     1112.16     33.61 o 
   0  -6   5       25.37       19.94      5.73 o 
   1  -6   5        0.54        0.42      4.24 o 
   2  -6   5       39.01       39.77      7.74 o 
   3  -6   5      148.89      153.76     13.68 o 
   4  -6   5      102.92       96.82     11.45 o 
   5  -6   5      143.68      139.76     14.63 o 
   6  -6   5       56.97       54.29     10.50 o 
   7  -6   5       18.82       18.88      7.95 o 
   8  -6   5       29.44       36.48     10.07 o 
   9  -6   5        3.06        4.88      8.48 o 
 -10  -5   5        0.43       -1.70      6.15 o 
  -9  -5   5        6.47        7.42      7.42 o 
  -8  -5   5      146.43      119.51     12.72 o 
  -6  -5   5      186.35      213.14     16.12 o 
  -4  -5   5       15.50       17.39      5.09 o 
  -3  -5   5      108.64       98.41     10.39 o 
  -2  -5   5       91.82      110.07     10.29 o 
  -1  -5   5      320.03      340.29     16.97 o 
   0  -5   5     1286.24     1211.41     31.07 o 
   1  -5   5       25.98       24.18      5.51 o 
   2  -5   5        6.25        7.53      4.56 o 
   3  -5   5      133.17      155.56     12.51 o 
   4  -5   5       20.69       21.74      6.04 o 
   5  -5   5       61.91       57.79      9.76 o 
   6  -5   5       13.30       11.88      6.68 o 
   7  -5   5       11.57        8.38      7.74 o 
   8  -5   5       22.22       20.57      8.38 o 
   9  -5   5       17.86       24.60      9.76 o 
  10  -5   5        2.51        3.39      9.44 o 
  -9  -4   5        1.82        5.51      6.15 o 
  -8  -4   5       29.93       23.65      7.85 o 
  -7  -4   5       37.16       47.08      9.12 o 
  -6  -4   5       28.52       31.23      5.10 o 
  -5  -4   5        2.28        1.80      3.08 o 
  -4  -4   5      329.97      317.59     16.12 o 
  -3  -4   5       35.94       40.30      7.32 o 
  -2  -4   5      176.80      175.60     11.66 o 
  -1  -4   5      641.97      649.82     21.42 o 
   0  -4   5       56.84       51.11      6.15 o 
   1  -4   5      913.13      892.55     25.66 o 
   2  -4   5        7.31        4.14      3.71 o 
   3  -4   5       20.13       24.28      5.62 o 
   4  -4   5        0.02        5.20      4.77 o 
   5  -4   5       81.34       88.65     10.50 o 
   6  -4   5       85.86      115.48     14.00 o 
   7  -4   5      119.11      102.12     12.62 o 
   8  -4   5       44.88       49.42     10.71 o 
   9  -4   5       11.59        8.48      7.85 o 
  10  -4   5        0.07        9.12      9.76 o 
 -10  -3   5        0.03        2.65      5.09 o 
  -9  -3   5        4.30        9.12      6.15 o 
  -8  -3   5        1.97        4.67      5.73 o 
  -7  -3   5       27.43       28.10      7.32 o 
  -6  -3   5      557.46      706.34     28.95 o 
  -5  -3   5       15.62       19.64      3.83 o 
  -4  -3   5      740.43      765.13     24.07 o 
  -3  -3   5      130.83      176.45     11.56 o 
  -2  -3   5      187.51      181.33     10.60 o 
  -1  -3   5      536.70      624.05     19.83 o 
   0  -3   5       48.36       58.00      6.47 o 
   1  -3   5     1565.67     1611.82     32.66 o 
   2  -3   5     3485.84     3711.75     52.91 o 
   3  -3   5       62.91       32.98      5.51 o 
   4  -3   5      182.15      208.48     14.10 o 
   5  -3   5       38.14       51.85      8.38 o 
   6  -3   5        3.02        1.27      4.35 o 
   7  -3   5      185.61      178.04     16.22 o 
   8  -3   5        5.06        9.33      6.68 o 
   9  -3   5       29.52       29.48      9.44 o 
  10  -3   5       12.90       12.62      8.70 o 
  11  -3   5        0.05       -4.14      8.48 o 
 -11  -2   5        0.03        7.10      5.30 o 
 -10  -2   5        0.87        1.48      4.56 o 
  -9  -2   5        1.52        2.01      4.56 o 
  -8  -2   5       24.83       18.35      6.57 o 
  -7  -2   5       86.33       59.06      8.59 o 
  -6  -2   5       81.23      114.10     11.35 o 
  -5  -2   5        6.70        5.32      2.82 o 
  -4  -2   5       83.15      106.73      6.59 o 
  -3  -2   5       80.81       90.13      5.51 o 
  -2  -2   5      312.92      285.99      9.23 o 
  -1  -2   5      404.96      389.06     13.36 o 
   0  -2   5       18.66       22.59      3.92 o 
   1  -2   5     2791.72     2973.18     41.14 o 
   2  -2   5      271.85      238.80     11.77 o 
   3  -2   5      323.98      371.46     16.75 o 
   4  -2   5        1.19        2.54      3.08 o 
   5  -2   5      142.78      127.25      6.79 o 
   6  -2   5       13.73        8.06      5.51 o 
   7  -2   5        3.80       -0.64      4.67 o 
   8  -2   5       34.97       34.68      8.80 o 
   9  -2   5      111.04       98.09     13.47 o 
  10  -2   5       26.45       27.89     10.39 o 
  11  -2   5        1.52        4.24     10.18 o 
 -11  -1   5       13.62        9.76      6.57 o 
 -10  -1   5        2.73        0.74      4.35 o 
  -9  -1   5        0.50       -0.95      4.03 o 
  -8  -1   5        1.44        0.21      4.45 o 
  -7  -1   5       46.63       35.74      7.10 o 
  -6  -1   5       23.07       19.30      3.61 o 
  -5  -1   5       96.23      133.23      7.20 o 
  -4  -1   5     1008.49     1422.39     21.37 o 
  -3  -1   5      111.07      111.66      5.30 o 
  -2  -1   5     1863.01     1951.05     21.42 o 
  -1  -1   5      344.02      348.98      8.80 o 
   0  -1   5       99.94      130.85      5.73 o 
   1  -1   5      428.48      445.27     10.60 o 
   2  -1   5      593.69      532.75     12.09 o 
   3  -1   5       22.11       25.98      5.30 o 
   4  -1   5     3299.55     3623.31     34.46 o 
   5  -1   5        5.41        8.38      2.76 o 
   6  -1   5       33.90       28.31      6.47 o 
   7  -1   5        0.29       -0.64      4.56 o 
   8  -1   5       13.27       13.93      4.49 o 
   9  -1   5        2.89       -0.17      4.30 o 
  10  -1   5        2.27        5.88      5.54 o 
  11  -1   5       15.87       18.92      7.07 o 
 -11   0   5        0.00       -1.70      4.88 o 
 -10   0   5        3.77        2.12      4.98 o 
  -9   0   5        0.29       -0.64      4.03 o 
  -8   0   5       18.78       17.60      5.73 o 
  -7   0   5        0.15       -0.85      3.39 o 
  -6   0   5        0.83        0.42      2.12 o 
  -5   0   5      593.09      676.88     37.38 o 
  -4   0   5       99.00      117.07      7.85 o 
  -3   0   5      320.61      331.48     14.74 o 
  -2   0   5       31.38       27.78      2.33 o 
  -1   0   5       90.16       67.02      3.50 o 
   0   0   5     2817.57     3060.98     27.25 o 
   1   0   5     3190.45     3058.22     29.37 o 
   2   0   5       21.95       16.97      2.65 o 
   3   0   5     2256.41     2225.59     24.81 o 
   4   0   5       54.75       67.55      4.56 o 
   5   0   5      385.88      392.25     10.39 o 
   6   0   5      612.08      551.84     23.33 o 
   7   0   5        1.60       -0.28      2.84 o 
   8   0   5        4.97        1.28      3.64 o 
   9   0   5        1.54        3.00      4.20 o 
  10   0   5        6.66        4.47      5.17 o 
  11   0   5       28.37       44.96      9.01 o 
 -11   1   5       14.48        8.91      5.51 o 
 -10   1   5        0.81       -0.11      4.35 o 
  -9   1   5       15.47       16.22      5.83 o 
  -8   1   5        2.35        3.50      3.92 o 
  -7   1   5        6.08        4.77      3.71 o 
  -6   1   5       25.90       28.95      3.71 o 
  -5   1   5      258.40      236.68     10.18 o 
  -4   1   5      428.33      444.80      8.96 o 
  -3   1   5        1.96        1.38      2.86 o 
  -2   1   5      376.68      442.08     16.54 o 
  -1   1   5     1658.95     1943.73     19.94 o 
   0   1   5     4668.06     5363.02     37.11 o 
   1   1   5        0.91       -0.11      1.59 o 
   2   1   5     1957.01     2096.22     23.22 o 
   3   1   5      107.72      110.07      5.62 o 
   4   1   5       41.61       49.42      4.14 o 
   5   1   5      193.63      209.54      8.38 o 
   6   1   5     3189.12     3445.95     40.91 o 
   7   1   5        5.61        6.22      3.52 o 
   8   1   5       15.21       12.79      4.39 o 
   9   1   5        1.22       -0.95      4.18 o 
  10   1   5        7.89        6.93      5.02 o 
  11   1   5        0.04       -3.37      5.30 o 
 -11   2   5        1.42        4.67      5.20 o 
 -10   2   5        0.33        2.54      4.88 o 
  -9   2   5       43.66       34.78      7.74 o 
  -8   2   5       20.09       16.97      5.83 o 
  -7   2   5       19.12       15.80      5.09 o 
  -6   2   5        0.19        2.54      1.80 o 
  -5   2   5       64.07       66.17      5.41 o 
  -4   2   5       44.55       42.13      2.76 o 
  -3   2   5     5030.64     5249.45     60.44 o 
  -2   2   5     1409.08     1340.99     27.36 o 
  -1   2   5     3668.12     3714.93     29.16 o 
   0   2   5      680.75      644.09     10.82 o 
   1   2   5       56.07       57.69      3.82 o 
   2   2   5     1326.90     1298.37     17.81 o 
   3   2   5      389.55      436.25     11.03 o 
   4   2   5       16.47       12.51      2.54 o 
   5   2   5      349.77      384.40      9.44 o 
   6   2   5        3.44        5.22      2.70 o 
   7   2   5      104.55      103.03      7.77 o 
   8   2   5      364.06      355.41     35.79 o 
   9   2   5        0.31       -2.85      3.91 o 
  10   2   5       32.30       32.04      6.65 o 
  11   2   5        2.07       -0.22      5.54 o 
 -11   3   5        0.33        0.32      6.47 o 
 -10   3   5       29.59       21.10      7.74 o 
  -9   3   5        0.28        1.91      5.41 o 
  -8   3   5        0.49       -2.23      4.35 o 
  -7   3   5       22.23       22.16      5.51 o 
  -6   3   5       45.09       41.89      3.82 o 
  -5   3   5       20.86       18.03      2.54 o 
  -4   3   5      551.98      496.30     24.87 o 
  -3   3   5      478.69      559.83     53.07 o 
  -2   3   5      286.58      286.05      6.27 o 
  -1   3   5      332.85      290.02      6.57 o 
   0   3   5       51.88       46.13      3.08 o 
   1   3   5     5176.76     5220.08     71.47 o 
   2   3   5      663.78      662.65     11.98 o 
   3   3   5        6.96        2.12      1.38 o 
   4   3   5      400.94      408.68      9.86 o 
   5   3   5       79.90       67.55      4.24 o 
   6   3   5       59.89       60.71      5.44 o 
   7   3   5       25.00       27.53      4.46 o 
   8   3   5      727.23      736.92     20.81 o 
   9   3   5        0.02        2.71      3.85 o 
  10   3   5        0.05        0.14      4.36 o 
  11   3   5        6.20        6.57      5.10 o 
 -10   4   5       68.78       53.13     10.29 o 
  -9   4   5        7.00        1.27      5.41 o 
  -8   4   5        0.42       -1.17      4.77 o 
  -7   4   5       65.46       63.94      8.80 o 
  -6   4   5      240.83      215.05      8.48 o 
  -5   4   5       14.15       11.56      2.33 o 
  -4   4   5        0.38        2.12      1.61 o 
  -3   4   5       27.62       25.60      2.61 o 
  -2   4   5        1.14        0.98      1.39 o 
  -1   4   5     3793.32     3748.12     46.87 o 
   0   4   5     1290.83     1274.29     16.65 o 
   1   4   5     2135.81     2115.94     22.59 o 
   2   4   5        2.63        1.80      1.80 o 
   3   4   5      259.80      304.13      9.12 o 
   4   4   5       10.29       10.60      2.33 o 
   5   4   5       50.46       51.54      4.14 o 
   6   4   5       10.74       17.55      3.50 o 
   7   4   5       90.99       86.34      8.01 o 
   8   4   5       36.69       41.00      5.85 o 
   9   4   5       86.97       76.67     12.72 o 
  10   4   5       45.93       41.67     10.71 o 
  11   4   5        3.54       -2.12      8.38 o 
 -10   5   5        6.11        9.23      7.00 o 
  -9   5   5       16.28       18.03      7.21 o 
  -8   5   5       52.46       41.25      8.59 o 
  -7   5   5        3.91       -1.38      3.82 o 
  -6   5   5        5.65       11.56      3.71 o 
  -5   5   5       27.49       42.10      4.45 o 
  -4   5   5      107.92      100.58      9.23 o 
  -3   5   5      251.63      251.05     17.13 o 
  -2   5   5      658.98      623.47     27.04 o 
  -1   5   5      144.97      154.21      5.16 o 
   0   5   5        0.03       -0.64      1.59 o 
   1   5   5      493.48      513.77     44.11 o 
   2   5   5      100.13       91.09      5.20 o 
   3   5   5      461.63      392.88     10.82 o 
   4   5   5        4.08        2.65      1.80 o 
   5   5   5        2.77        9.33      2.76 o 
   6   5   5      193.48      184.94     15.16 o 
   7   5   5       23.74       27.46      7.95 o 
   8   5   5        2.19        7.00      6.79 o 
   9   5   5      128.87      119.61     15.91 o 
  10   5   5       90.17       90.88     15.16 o 
  11   5   5        3.46       12.09     10.18 o 
 -10   6   5        0.54        3.82      7.74 o 
  -9   6   5        0.39       -2.44      5.62 o 
  -8   6   5      256.49      205.51     16.65 o 
  -7   6   5       55.54       60.87      9.12 o 
  -6   6   5        2.61        0.00      2.44 o 
  -5   6   5        0.76        1.48      2.23 o 
  -4   6   5        4.59        6.41      2.05 o 
  -3   6   5      139.77      150.33     12.30 o 
  -2   6   5       40.31       39.22      3.08 o 
  -1   6   5      220.37      242.94      8.06 o 
   0   6   5      147.08      147.18      4.56 o 
   1   6   5     1012.18      954.37     16.86 o 
   2   6   5       78.61       69.99      5.09 o 
   3   6   5      709.47      673.78     15.48 o 
   4   6   5        0.02       -1.91      1.91 o 
   5   6   5      117.82       97.66      6.15 o 
   6   6   5       35.28       53.13      9.33 o 
   7   6   5        6.55       12.41      7.53 o 
   8   6   5        0.05       -1.17      6.89 o 
   9   6   5       33.78       40.40     11.35 o 
  10   6   5        8.45       10.07     10.71 o 
  11   6   5       13.42       12.62     12.41 o 
  -9   7   5        7.66        7.95      7.21 o 
  -8   7   5        1.97        7.74      7.10 o 
  -7   7   5       17.29       31.07      7.63 o 
  -6   7   5      152.16      142.31      8.70 o 
  -5   7   5        1.08        1.48      2.44 o 
  -4   7   5       96.94      118.22     11.56 o 
  -3   7   5       11.49       11.80      2.50 o 
  -2   7   5       78.49       74.90     23.70 o 
  -1   7   5        8.41       12.94      3.33 o 
   0   7   5       15.43       18.35      3.18 o 
   1   7   5       21.79       20.25      3.18 o 
   2   7   5       96.45       82.08      5.73 o 
   3   7   5      132.72      107.21      6.79 o 
   4   7   5        0.02        3.82      2.76 o 
   5   7   5      164.16      126.82      7.53 o 
   6   7   5       37.58       45.07      9.01 o 
   7   7   5       25.42       34.36     10.29 o 
   8   7   5        2.04        8.38      8.59 o 
   9   7   5        6.28        6.68      8.80 o 
  10   7   5        0.05       -6.26      9.01 o 
  -9   8   5        6.85        8.27      7.95 o 
  -8   8   5        0.54        2.86      6.36 o 
  -7   8   5        9.88       14.85      7.00 o 
  -6   8   5      272.88      256.51     12.09 o 
  -5   8   5       34.34       36.37      4.67 o 
  -4   8   5       37.14       30.55     16.49 o 
  -3   8   5       27.49       24.34      4.33 o 
  -2   8   5      182.51      204.54     17.92 o 
  -1   8   5      161.97      149.15      8.16 o 
   0   8   5       34.39       32.38      4.50 o 
   1   8   5        2.35        1.70      2.33 o 
   2   8   5        0.02        0.53      2.33 o 
   3   8   5      248.02      225.97      9.86 o 
   4   8   5       44.29       36.80      4.56 o 
   5   8   5       74.21       60.23      5.94 o 
   6   8   5       14.96       19.30      7.53 o 
   7   8   5       18.80       13.68      6.47 o 
   8   8   5        1.19        0.11      7.74 o 
   9   8   5       10.43        8.06      9.76 o 
  10   8   5        0.09        0.85      9.44 o 
  -8   9   5        5.10        2.97      7.32 o 
  -6   9   5       14.46       20.78      6.57 o 
  -5   9   5        2.30        1.38      4.67 o 
  -4   9   5      158.64      158.95     10.12 o 
  -3   9   5        4.66        7.44      3.93 o 
  -2   9   5        3.60        1.17      3.23 o 
  -1   9   5        0.63       -1.23      4.72 o 
   0   9   5        5.86       -1.47      3.05 o 
   1   9   5        5.11        3.50      2.65 o 
   2   9   5        6.49        6.26      2.65 o 
   3   9   5       42.27       49.84      5.30 o 
   4   9   5       35.87       30.65      4.45 o 
   5   9   5       17.76       22.69      4.45 o 
   6   9   5       12.54       13.57      6.79 o 
   7   9   5       71.87       60.97     11.24 o 
   8   9   5       11.60        7.63      9.23 o 
   9   9   5        0.55       -5.83      9.33 o 
  -6  10   5        1.82        4.98      6.04 o 
  -5  10   5        7.21        8.06      5.30 o 
  -4  10   5      117.84      108.89      8.98 o 
  -3  10   5       22.43       12.60      4.22 o 
  -2  10   5       15.99       12.51      4.40 o 
  -1  10   5        0.93        0.83      4.88 o 
   0  10   5      137.66      158.72     29.11 o 
   1  10   5       21.93       20.43      4.92 o 
   2  10   5       72.98       67.44      6.57 o 
   3  10   5       10.59        6.89      3.18 o 
   4  10   5       19.15       14.74      4.24 o 
   5  10   5       10.54       10.71      3.92 o 
   6  10   5        3.71        8.70      5.73 o 
   7  10   5       13.58       16.75      7.53 o 
   8  10   5       16.38       13.57     10.18 o 
  -6  11   5        0.00        3.71      5.09 o 
  -5  11   5        2.31        2.33      5.83 o 
  -4  11   5        0.02        0.21      5.30 o 
  -3  11   5       55.17       61.17      7.57 o 
  -2  11   5       15.26       11.65      4.99 o 
  -1  11   5       42.35       50.21      6.94 o 
   0  11   5        0.83       -0.63      3.97 o 
   1  11   5       19.97       14.32      7.21 o 
   2  11   5       22.31       20.82      5.35 o 
   3  11   5       10.65       12.83      4.56 o 
   4  11   5        6.47        9.76      4.14 o 
   5  11   5       63.08       56.20      7.00 o 
   6  11   5        3.38        9.44      6.04 o 
   7  11   5        2.60        5.30      6.36 o 
  -5  12   5        1.31        0.00      5.83 o 
  -4  12   5       17.90       26.40      7.63 o 
  -3  12   5        9.92        7.25      4.82 o 
  -2  12   5       51.88       47.14      7.31 o 
  -1  12   5      100.80      105.97      9.83 o 
   0  12   5        0.08        1.20      4.80 o 
   1  12   5       10.88        9.69      6.22 o 
   2  12   5        0.45        4.97      5.06 o 
   3  12   5        3.59        2.00      4.97 o 
   4  12   5       30.63       24.92      5.62 o 
   5  12   5        0.13       -0.85      3.92 o 
   6  12   5        9.02        6.79      5.83 o 
  -3  13   5       11.93        8.28      5.39 o 
  -2  13   5        0.44       -3.84      4.68 o 
  -1  13   5        9.32        3.72      4.90 o 
   0  13   5       12.15       15.18      6.71 o 
   1  13   5        2.34        5.48      6.24 o 
   2  13   5        3.12        7.86      6.95 o 
   3  13   5       12.54       12.56      7.00 o 
   4  13   5        0.25       18.35     11.56 o 
  -1 -11   6        1.08       -0.11      6.57 o 
   0 -11   6       17.22       17.60      9.23 o 
  -4 -10   6       23.65       41.25     11.35 o 
  -3 -10   6        4.66        8.38      7.74 o 
  -2 -10   6        3.61        2.44      7.95 o 
  -1 -10   6        0.57        2.12      6.26 o 
   0 -10   6        0.55        3.61      6.79 o 
   1 -10   6        9.33        1.91      6.36 o 
   2 -10   6        2.39        5.62      7.74 o 
   3 -10   6        9.61        3.39      6.57 o 
   4 -10   6        8.27        9.54      7.21 o 
  -5  -9   6       15.64       26.62     10.82 o 
  -4  -9   6        0.36        8.06      8.38 o 
  -3  -9   6        0.05       -1.17      6.04 o 
  -2  -9   6        0.13       -5.09      5.51 o 
  -1  -9   6        0.24       -0.21      6.15 o 
   0  -9   6       18.62       19.09      7.74 o 
   1  -9   6       26.93       25.66      8.17 o 
   2  -9   6      199.94      210.92     19.51 o 
   3  -9   6        0.19        4.98      5.94 o 
   4  -9   6        1.76        0.21      5.41 o 
   5  -9   6       10.91       12.62      7.00 o 
   6  -9   6       26.46       36.58     11.98 o 
  -5  -8   6       10.87       20.89      9.01 o 
  -4  -8   6        0.46        4.77      6.68 o 
  -3  -8   6       26.28       18.88      7.63 o 
  -2  -8   6       29.25       46.45      9.86 o 
  -1  -8   6       28.82       35.31      9.12 o 
   0  -8   6        0.00       -0.95      4.88 o 
   1  -8   6        1.88       -2.23      5.09 o 
   2  -8   6       10.33        3.39      6.47 o 
   3  -8   6       37.84       39.02      9.12 o 
   4  -8   6       11.69       12.83      7.63 o 
   5  -8   6      189.74      164.05     16.12 o 
   6  -8   6        1.75        3.08      8.59 o 
   7  -8   6       21.71       27.89      9.97 o 
  -5  -7   6       64.18       91.73     13.15 o 
  -4  -7   6        6.75       -1.38      5.73 o 
  -3  -7   6      118.70      107.00     12.30 o 
  -2  -7   6        0.13       -1.59      4.56 o 
  -1  -7   6       54.52       79.64     11.45 o 
   0  -7   6       50.72       48.88      8.48 o 
   1  -7   6        2.94        0.32      4.45 o 
   2  -7   6        1.70       -2.44      4.88 o 
   3  -7   6        5.22        5.41      6.04 o 
   4  -7   6      241.20      236.68     18.35 o 
   5  -7   6        3.94        5.94      5.94 o 
   6  -7   6        0.51       -3.61      5.62 o 
   7  -7   6       10.49        7.42      7.32 o 
   8  -7   6        8.47       33.61     11.35 o 
  -8  -6   6       14.82       21.74      9.97 o 
  -5  -6   6       13.42       19.41      7.42 o 
  -4  -6   6       69.53       86.85     11.88 o 
  -3  -6   6        8.45        4.03      4.67 o 
  -2  -6   6        0.59       -1.17      3.92 o 
  -1  -6   6        0.19        0.21      4.88 o 
   0  -6   6       74.36       66.49      8.80 o 
   1  -6   6        1.22        4.35      4.67 o 
   2  -6   6        1.03        3.50      4.45 o 
   3  -6   6       12.04        9.12      5.51 o 
   4  -6   6        0.40       -4.45      4.45 o 
   5  -6   6       14.11       14.42      7.00 o 
   6  -6   6        0.34       -1.59      5.09 o 
   7  -6   6      101.81       77.30     13.57 o 
   8  -6   6        1.49       -1.17      6.68 o 
   9  -6   6        9.69        9.97      9.33 o 
  -9  -5   6        6.20       -0.42      6.36 o 
  -8  -5   6        0.05       -1.38      6.36 o 
  -6  -5   6       19.29       21.31      8.06 o 
  -5  -5   6       16.77       17.60      6.26 o 
  -4  -5   6        0.00       -0.21      3.39 o 
  -3  -5   6      247.61      303.70     17.71 o 
  -2  -5   6      115.47      119.72     10.82 o 
  -1  -5   6      334.66      339.86     18.66 o 
   0  -5   6        0.08       -0.74      3.61 o 
   1  -5   6      442.24      405.29     19.41 o 
   2  -5   6       76.36       70.73      8.91 o 
   3  -5   6        0.99        3.29      4.67 o 
   4  -5   6        1.89       -0.21      4.24 o 
   5  -5   6        0.25        4.56      5.09 o 
   6  -5   6      186.54      157.68     14.53 o 
   7  -5   6        3.65        7.74      6.89 o 
   8  -5   6        0.05        4.14      6.79 o 
   9  -5   6        4.15        3.18      8.17 o 
 -10  -4   6        0.23       -0.53      5.51 o 
  -9  -4   6       15.49       16.33      8.06 o 
  -8  -4   6       48.45       35.74      9.33 o 
  -6  -4   6       46.62       53.34      9.86 o 
  -5  -4   6       96.10      125.76      8.80 o 
  -4  -4   6       31.36       44.75      8.38 o 
  -3  -4   6      137.86      143.05     11.24 o 
  -2  -4   6       74.75       85.79      8.27 o 
  -1  -4   6      176.26      187.59     11.98 o 
   0  -4   6      255.38      247.29     14.00 o 
   1  -4   6       50.48       46.34      7.21 o 
   2  -4   6       61.60       48.88      7.10 o 
   3  -4   6       37.29       33.83      6.36 o 
   4  -4   6       20.32       13.79      5.51 o 
   5  -4   6       43.94       41.46      7.85 o 
   6  -4   6       27.32       29.69      8.59 o 
   7  -4   6       32.13       35.52      8.80 o 
   8  -4   6        3.14        4.45      7.10 o 
   9  -4   6        6.06        3.29      7.21 o 
  10  -4   6        1.56       10.39      8.91 o 
 -10  -3   6        6.21        3.92      5.51 o 
  -9  -3   6       27.62       26.30      8.27 o 
  -8  -3   6       37.42       32.34      7.85 o 
  -6  -3   6        4.00        2.33      5.41 o 
  -5  -3   6      293.05      299.67     19.62 o 
  -4  -3   6      153.87      161.29      8.70 o 
  -3  -3   6      645.23      757.56     18.24 o 
  -2  -3   6       77.08      100.84      8.17 o 
  -1  -3   6      312.96      305.72     13.04 o 
   0  -3   6      994.54     1024.67     25.56 o 
   1  -3   6     2180.60     2077.13     37.86 o 
   2  -3   6       34.48       25.87      5.20 o 
   3  -3   6      687.08      678.98     24.39 o 
   4  -3   6      312.29      314.84     17.50 o 
   5  -3   6        0.40        0.53      4.35 o 
   6  -3   6       99.52       78.26     10.07 o 
   7  -3   6      104.94       94.80     12.41 o 
   8  -3   6      193.78      176.98     16.75 o 
   9  -3   6        0.65        0.42      6.79 o 
  10  -3   6        2.23        2.44      8.06 o 
 -10  -2   6        0.03        0.11      5.09 o 
  -9  -2   6        0.24        0.21      4.77 o 
  -8  -2   6        5.89        1.48      4.67 o 
  -7  -2   6       63.06       64.90     10.07 o 
  -6  -2   6      340.21      455.98     23.33 o 
  -5  -2   6       74.10      102.44     11.45 o 
  -4  -2   6       18.15       20.25      3.50 o 
  -3  -2   6       84.64      111.66      6.47 o 
  -2  -2   6     1239.85     1247.04     20.25 o 
  -1  -2   6     2299.37     2214.45     27.46 o 
   0  -2   6       21.51       15.48      3.08 o 
   1  -2   6      160.73      164.79      7.74 o 
   2  -2   6      601.88      600.40     15.06 o 
   3  -2   6       66.61       65.53      5.30 o 
   4  -2   6      219.46      204.87     17.07 o 
   5  -2   6       83.17       76.46      5.73 o 
   6  -2   6        5.65        6.57      4.67 o 
   7  -2   6       52.63       46.13      8.70 o 
   8  -2   6        5.32       12.51      6.68 o 
   9  -2   6       42.55       53.13     10.92 o 
  10  -2   6        0.78       -1.27      7.85 o 
  11  -2   6       13.70       17.07     11.24 o 
 -10  -1   6        1.10        2.12      4.45 o 
  -9  -1   6        2.04        0.85      4.67 o 
  -8  -1   6       28.04       24.81      7.21 o 
  -7  -1   6       94.95       68.08      9.54 o 
  -6  -1   6      100.65      125.23     11.77 o 
  -5  -1   6        2.77        5.94      4.56 o 
  -4  -1   6        2.22        5.83      2.44 o 
  -3  -1   6     2034.99     2582.41     28.42 o 
  -2  -1   6      278.31      278.25      8.17 o 
  -1  -1   6     2544.42     2791.10     28.53 o 
   0  -1   6      806.39      873.88     15.69 o 
   1  -1   6       20.26       19.19      3.08 o 
   2  -1   6      924.32      923.30     16.75 o 
   3  -1   6     2619.77     2675.09     30.43 o 
   4  -1   6       99.22      102.33      5.83 o 
   5  -1   6      325.61      304.44     11.45 o 
   6  -1   6       82.93       80.80      9.33 o 
   7  -1   6       25.20       22.37      6.68 o 
   8  -1   6        0.01        3.39      5.30 o 
   9  -1   6       24.11       27.99      9.23 o 
  10  -1   6        3.64       15.59      9.65 o 
  11  -1   6        0.44       -0.85      9.54 o 
 -11   0   6        0.01        2.76      4.35 o 
 -10   0   6       12.82       11.56      5.30 o 
  -9   0   6        5.00       -2.01      4.24 o 
  -8   0   6        2.16        6.89      4.88 o 
  -7   0   6        1.70       -2.12      3.39 o 
  -6   0   6        2.84        1.38      2.54 o 
  -5   0   6        2.15        1.38      3.29 o 
  -4   0   6     1119.87     1302.29     34.04 o 
  -3   0   6      451.29      470.08      8.80 o 
  -2   0   6       21.60       23.44      2.65 o 
  -1   0   6       93.27      109.96      4.77 o 
   0   0   6     3297.90     2981.55     30.12 o 
   1   0   6     2155.75     1969.50     23.33 o 
   2   0   6       17.72       23.86      2.97 o 
   3   0   6       40.43       35.42      4.45 o 
   4   0   6      760.13      691.60     14.32 o 
   5   0   6      308.38      316.53     10.29 o 
   6   0   6      191.94      191.09     14.32 o 
   7   0   6        3.40        5.94      4.45 o 
   8   0   6        4.44        4.98      6.26 o 
   9   0   6        2.99        5.51      6.47 o 
  10   0   6        2.29       11.98      8.59 o 
  11   0   6        1.33       -1.17      9.86 o 
 -11   1   6        0.00       -2.65      5.09 o 
 -10   1   6       37.11       37.33      7.95 o 
  -9   1   6        4.61        5.62      4.98 o 
  -8   1   6        3.07        1.38      4.35 o 
  -7   1   6        1.37       -3.50      3.50 o 
  -6   1   6       17.18       11.98      2.76 o 
  -5   1   6      129.09      135.20     10.71 o 
  -4   1   6      136.52      155.14     11.56 o 
  -3   1   6      169.41      139.34     10.60 o 
  -2   1   6      142.21      155.46     11.13 o 
  -1   1   6     7589.19     9354.19     56.94 o 
   0   1   6      317.32      344.31      8.80 o 
   1   1   6     2391.54     2708.29     27.89 o 
   2   1   6      145.06      148.67      6.57 o 
   3   1   6      166.45      110.81     28.63 o 
   4   1   6      347.81      414.51     11.45 o 
   5   1   6      464.77      472.20     11.98 o 
   6   1   6        8.28        5.30      4.56 o 
   7   1   6       79.07       70.41      9.76 o 
   8   1   6       45.34       38.92      9.12 o 
   9   1   6        5.33        1.48      7.00 o 
  10   1   6        8.30       -1.80      7.21 o 
  11   1   6        0.12        0.32      8.91 o 
 -11   2   6        1.54        2.01      4.35 o 
 -10   2   6        2.00       -0.85      5.83 o 
  -9   2   6       10.01        4.45      5.62 o 
  -8   2   6        4.65        2.65      4.56 o 
  -7   2   6        0.15        0.00      3.61 o 
  -6   2   6       66.07       78.68      6.15 o 
  -5   2   6        0.75        1.38      2.12 o 
  -4   2   6      117.92      104.24      8.48 o 
  -3   2   6        0.03        1.70      2.65 o 
  -2   2   6     2672.65     3334.67     51.32 o 
  -1   2   6        7.78        9.65      1.70 o 
   0   2   6       40.07       53.55      3.82 o 
   1   2   6      806.43      958.08     15.91 o 
   2   2   6      206.65      188.01      7.42 o 
   3   2   6     1439.76     1619.78     34.15 o 
   4   2   6      393.96      447.60     11.77 o 
   5   2   6       92.97       97.56      5.62 o 
   6   2   6      132.18      172.74     14.95 o 
   7   2   6      151.65      166.06     15.38 o 
   8   2   6        1.52        0.64      5.51 o 
   9   2   6        0.35        4.53      4.48 o 
  10   2   6        0.04       -2.13      4.50 o 
  11   2   6        2.75        7.64      6.04 o 
 -10   3   6       13.30       11.66      7.10 o 
  -9   3   6        1.03       -4.56      4.56 o 
  -8   3   6       54.39       41.46      7.74 o 
  -7   3   6       38.18       24.92      6.15 o 
  -6   3   6      256.29      205.72      8.59 o 
  -5   3   6        0.00        0.21      1.91 o 
  -4   3   6       46.18       49.31      4.35 o 
  -3   3   6       52.34       65.85      6.68 o 
  -2   3   6       88.01       92.23      3.66 o 
  -1   3   6      147.94      182.07      5.51 o 
   0   3   6       47.59       52.28      3.82 o 
   1   3   6     6996.39     7145.89     48.14 o 
   2   3   6      161.54      160.55      6.68 o 
   3   3   6      353.15      362.34     10.29 o 
   4   3   6      162.60      187.90      7.32 o 
   5   3   6       92.41       95.86      5.30 o 
   6   3   6       73.13       87.91     10.71 o 
   7   3   6      236.85      235.09     18.24 o 
   8   3   6       84.58       95.33     13.47 o 
   9   3   6        1.23        0.44      4.36 o 
  10   3   6        5.77        6.34      5.37 o 
  11   3   6        5.12        7.85      8.70 o 
 -10   4   6        0.77       -0.95      5.83 o 
  -9   4   6       48.13       47.61      9.12 o 
  -8   4   6       13.25        2.76      5.09 o 
  -7   4   6       93.66       67.44      8.91 o 
  -6   4   6       99.61       90.88      5.83 o 
  -5   4   6        8.88        8.06      2.44 o 
  -4   4   6      216.95      245.48      9.23 o 
  -3   4   6      456.43      427.58     54.98 o 
  -2   4   6      179.03      190.70     19.94 o 
  -1   4   6      329.79      357.36      9.23 o 
   0   4   6     3774.66     3945.36     32.24 o 
   1   4   6       43.70       42.95      3.71 o 
   2   4   6       66.59       62.78      4.45 o 
   3   4   6      543.43      529.78     12.41 o 
   4   4   6       26.61       30.65      3.39 o 
   5   4   6      513.36      520.13     12.41 o 
   6   4   6      423.39      402.74     20.25 o 
   7   4   6       10.20        8.91      4.56 o 
   8   4   6       70.67       65.83     10.98 o 
   9   4   6       43.00       41.25      9.76 o 
  10   4   6        3.39        4.45      8.59 o 
  11   4   6        6.47        5.73      9.44 o 
 -10   5   6        0.24        5.83      6.57 o 
  -9   5   6       31.20       32.45      8.48 o 
  -8   5   6       33.43       25.56      7.00 o 
  -7   5   6       41.16       31.92      7.63 o 
  -6   5   6        3.07       -1.70      1.91 o 
  -5   5   6       62.52       57.47      4.77 o 
  -4   5   6      519.58      478.56     12.83 o 
  -3   5   6       50.32       50.55      5.09 o 
  -2   5   6       25.96       22.79      2.97 o 
  -1   5   6        5.41        1.27      2.49 o 
   0   5   6        0.00       -1.59      1.70 o 
   1   5   6       47.69       43.37      3.92 o 
   2   5   6       10.30       11.56      2.65 o 
   3   5   6     2176.78     2990.35     97.13 o 
   4   5   6      156.12      124.07     16.97 o 
   5   5   6      695.45      660.85     15.27 o 
   6   5   6       31.15       31.81      7.21 o 
   7   5   6        0.06       -2.97      4.03 o 
   8   5   6        4.48       -4.98      4.98 o 
   9   5   6        4.82       -6.47      6.47 o 
  10   5   6       25.16       26.62     11.77 o 
  11   5   6        7.94        9.97     10.60 o 
 -10   6   6        0.79        0.64      6.57 o 
  -9   6   6       39.96       38.49      9.12 o 
  -8   6   6        8.38        9.01      6.15 o 
  -7   6   6       57.92       45.81      8.06 o 
  -6   6   6       98.89       98.41      7.00 o 
  -5   6   6       41.94       43.79      5.51 o 
  -4   6   6       58.60       49.63      4.88 o 
  -3   6   6       18.67       12.74      4.98 o 
  -2   6   6       83.16       75.42      5.04 o 
  -1   6   6        3.12        4.23      1.88 o 
   0   6   6       28.17       29.69      2.86 o 
   1   6   6        4.53        9.97      2.65 o 
   2   6   6       31.95       33.72      3.82 o 
   3   6   6       87.90      102.86      6.36 o 
   4   6   6        9.42        8.70      2.97 o 
   5   6   6       19.15       16.75      3.50 o 
   6   6   6        3.31        3.08      4.98 o 
   7   6   6        3.00        4.77      6.15 o 
   8   6   6       49.69       56.73     11.66 o 
   9   6   6        0.36       -0.64      7.42 o 
  10   6   6       37.13       49.10     14.21 o 
  -9   7   6        0.06        1.70      7.21 o 
  -8   7   6        8.42        9.54      6.57 o 
  -7   7   6        1.18        3.61      4.88 o 
  -6   7   6      176.53      176.13      9.44 o 
  -5   7   6      102.00       96.71      6.89 o 
  -4   7   6       28.69       27.57      3.92 o 
  -3   7   6      141.70      156.53     15.85 o 
  -2   7   6       36.66       43.38      3.50 o 
  -1   7   6       42.65       28.67     14.26 o 
   0   7   6        3.14        4.35      2.12 o 
   1   7   6       24.24       21.31      3.29 o 
   2   7   6        3.30        3.18      2.33 o 
   3   7   6       15.53       13.89      3.61 o 
   4   7   6        2.18        0.53      2.65 o 
   5   7   6      449.11      391.61     15.16 o 
   6   7   6      116.53      150.79     16.54 o 
   7   7   6      132.48      152.49     16.54 o 
   8   7   6        0.99        3.08      5.83 o 
   9   7   6        0.02        0.95      9.12 o 
  10   7   6        4.40        8.38     11.03 o 
  -9   8   6        2.49        2.76      8.17 o 
  -8   8   6        9.95        9.23      7.10 o 
  -7   8   6       91.81      100.53     12.09 o 
  -6   8   6       21.27       30.22      4.88 o 
  -5   8   6        4.28        3.71      2.97 o 
  -4   8   6      216.13      206.78     14.85 o 
  -3   8   6       93.59      104.58      7.75 o 
  -2   8   6       79.00       49.81     45.97 o 
  -1   8   6       47.06       58.25     11.51 o 
   0   8   6       36.91       39.82      4.84 o 
   1   8   6       15.06       13.79      3.08 o 
   2   8   6       27.40       29.48      4.03 o 
   3   8   6       32.14       29.06      4.24 o 
   4   8   6        0.32       -1.91      2.33 o 
   5   8   6      114.23      102.75      8.59 o 
   6   8   6       52.95       58.53     10.60 o 
   7   8   6        0.61       -0.11      5.51 o 
   8   8   6       18.14       18.45      7.74 o 
   9   8   6        2.12       -4.03      8.80 o 
  10   8   6        0.13        2.97     10.50 o 
  -6   9   6        3.18        2.44      4.45 o 
  -5   9   6       22.51       20.57      6.04 o 
  -4   9   6      256.62      265.42     17.50 o 
  -3   9   6        0.20        1.21      3.20 o 
  -2   9   6       50.85       53.11      9.07 o 
  -1   9   6      103.90      111.87     16.97 o 
   0   9   6       57.11       45.58      6.42 o 
   1   9   6        8.71        9.65      3.29 o 
   2   9   6        4.15       10.92      3.18 o 
   3   9   6       21.25       23.12      3.92 o 
   4   9   6        3.32        0.74      2.65 o 
   5   9   6        4.31        3.82      3.39 o 
   6   9   6        8.23        4.77      6.36 o 
   7   9   6       30.49       28.95      9.12 o 
   8   9   6       29.38       32.13      9.12 o 
   9   9   6       10.50        9.97      9.97 o 
  -6  10   6        7.13       12.51      6.36 o 
  -5  10   6       30.04       27.89      7.63 o 
  -4  10   6        6.89        8.48      6.26 o 
  -3  10   6      132.29      135.20     14.10 o 
  -2  10   6       69.19       78.47      7.84 o 
  -1  10   6      105.09      113.53      9.33 o 
   0  10   6       86.08       98.55     19.41 o 
   1  10   6        9.96       11.72      4.07 o 
   2  10   6        4.93        5.41      3.29 o 
   3  10   6        7.11        2.65      3.18 o 
   4  10   6        2.57       -0.64      3.39 o 
   5  10   6       13.78       14.21      4.24 o 
   6  10   6       25.79       15.59      6.89 o 
   7  10   6       46.82       50.90     10.71 o 
   8  10   6        1.87       -5.09      5.83 o 
  -6  11   6        3.62        3.08      5.51 o 
  -5  11   6        3.81        4.24      5.30 o 
  -4  11   6        4.78       -0.42      4.88 o 
  -3  11   6       13.39       16.33      6.57 o 
  -2  11   6       41.56       39.41      6.73 o 
  -1  11   6       16.68       22.55      5.32 o 
   0  11   6        0.77       -3.59      3.59 o 
   1  11   6       14.79       11.44      4.93 o 
   2  11   6        0.01       -2.97      3.61 o 
   3  11   6       13.42       12.19      4.35 o 
   4  11   6        7.14        4.56      3.61 o 
   5  11   6       28.19       36.48      6.26 o 
   6  11   6        1.70        7.32      5.20 o 
   7  11   6        0.04        6.57      6.57 o 
  -5  12   6        0.00        2.54      6.47 o 
  -4  12   6        8.85        4.77      6.04 o 
  -3  12   6        0.49        3.61      5.51 o 
  -2  12   6        5.96        7.60      5.04 o 
  -1  12   6       15.25       13.71      4.94 o 
   0  12   6        0.06        0.27      5.15 o 
   1  12   6        4.71       -5.92      6.15 o 
   2  12   6        2.06       -2.26      4.59 o 
   3  12   6        0.99       -2.01      3.92 o 
   4  12   6       29.26       27.57      5.94 o 
   5  12   6        5.97        8.06      4.35 o 
   6  12   6        0.29        5.73      6.04 o 
  -3  13   6       10.65       13.89      7.21 o 
  -2  13   6        0.20       -2.23      4.45 o 
  -1  13   6        1.21        2.30      4.70 o 
   0  13   6        1.40        2.31      6.21 o 
   1  13   6       10.13       11.77      6.67 o 
   2  13   6        0.77        3.12      6.13 o 
   3  13   6        0.04        1.34      7.53 o 
   4  13   6        0.00       -1.38      4.56 o 
  -3 -10   7        0.93        7.32      9.86 o 
  -2 -10   7       29.75       41.57     11.13 o 
  -1 -10   7        1.15       -2.76      5.83 o 
   0 -10   7        1.27        4.45      6.68 o 
   1 -10   7        3.54       -4.45      6.04 o 
   2 -10   7        8.83       10.18      7.42 o 
   3 -10   7        0.15       -1.59      6.68 o 
  -4  -9   7        2.92        2.44      7.21 o 
  -3  -9   7        3.15       -2.44      7.10 o 
  -2  -9   7        0.87        1.59      6.89 o 
  -1  -9   7        1.40        2.97      6.15 o 
   0  -9   7       74.30       86.11     13.04 o 
   1  -9   7        4.25        5.62      6.79 o 
   2  -9   7       28.41       36.90      9.65 o 
   3  -9   7        9.47       13.47      7.63 o 
   4  -9   7        6.77        3.92      6.15 o 
   5  -9   7       18.25       21.63      7.85 o 
  -4  -8   7        0.56       -1.27      7.00 o 
  -3  -8   7        1.16        0.64      6.04 o 
  -2  -8   7        0.82       -0.74      7.32 o 
  -1  -8   7       24.98       27.89      7.95 o 
   0  -8   7       33.58       47.19     10.39 o 
   1  -8   7        3.50        2.12      5.83 o 
   2  -8   7       11.33       13.89      6.79 o 
   3  -8   7        1.66        0.53      5.73 o 
   4  -8   7        0.48        1.17      5.41 o 
   5  -8   7       15.40       21.42      7.63 o 
   6  -8   7        2.01        7.85      6.68 o 
  -7  -7   7        0.12        2.65      6.68 o 
  -6  -7   7       23.95       32.45     10.50 o 
  -4  -7   7        0.25        1.38      5.83 o 
  -3  -7   7        3.12        1.48      5.41 o 
  -2  -7   7        4.44        9.86      7.10 o 
  -1  -7   7       32.49       22.48      6.68 o 
   0  -7   7        3.62        4.45      6.04 o 
   1  -7   7        1.77       -2.44      4.77 o 
   2  -7   7       73.79       68.71     10.50 o 
   3  -7   7        0.02       -2.86      4.77 o 
   4  -7   7      118.54      111.56     13.36 o 
   5  -7   7       54.28       56.41     11.03 o 
   6  -7   7        6.23        5.73      5.73 o 
   7  -7   7       38.37       34.04      8.59 o 
  -7  -6   7        1.48        7.53      7.74 o 
  -6  -6   7        0.74        0.21      7.00 o 
  -4  -6   7        0.22        0.32      4.24 o 
  -3  -6   7        0.26       -2.65      4.14 o 
  -2  -6   7        4.78        7.42      6.15 o 
  -1  -6   7       27.51       20.68      6.15 o 
   0  -6   7       11.86       16.86      6.36 o 
   1  -6   7      173.84      194.59     15.38 o 
   2  -6   7       16.69       18.35      6.47 o 
   3  -6   7        6.87       10.29      5.94 o 
   4  -6   7       94.13       80.91     10.82 o 
   5  -6   7        1.60       -3.39      5.30 o 
   6  -6   7        2.97        3.82      5.09 o 
   7  -6   7       38.68       44.96     10.71 o 
   8  -6   7        0.01        2.12      7.32 o 
  -9  -5   7        6.64        5.73      6.04 o 
  -8  -5   7        1.90        0.74      6.79 o 
  -7  -5   7        8.26        8.80      8.06 o 
  -6  -5   7        0.17       -1.70      5.94 o 
  -5  -5   7       13.18       14.42      7.10 o 
  -4  -5   7       85.64      101.06     11.13 o 
  -3  -5   7       25.83       22.16      5.73 o 
  -2  -5   7        3.55       15.06      5.73 o 
  -1  -5   7        1.11       -2.44      3.50 o 
   0  -5   7       13.64       13.47      5.51 o 
   1  -5   7      331.08      343.15     19.19 o 
   2  -5   7        8.00        8.80      5.09 o 
   3  -5   7       27.39       32.98      7.21 o 
   4  -5   7       18.66       15.91      6.36 o 
   5  -5   7        3.99        2.12      5.20 o 
   6  -5   7       61.62       39.77      8.59 o 
   7  -5   7       99.54       86.74     11.98 o 
   8  -5   7        0.43        4.98      7.10 o 
   9  -5   7       10.51        4.56      7.74 o 
  -9  -4   7       29.62       31.49      8.59 o 
  -8  -4   7       86.04       83.45     13.57 o 
  -7  -4   7       77.28       95.86     13.04 o 
  -6  -4   7       32.78       29.90      9.01 o 
  -5  -4   7        1.44        2.23      5.41 o 
  -4  -4   7       34.87       43.16      8.59 o 
  -3  -4   7       46.70       51.96      5.73 o 
  -2  -4   7        8.69        8.59      4.35 o 
  -1  -4   7       16.80       16.54      4.56 o 
   0  -4   7        9.52       13.36      4.45 o 
   1  -4   7      141.37      162.77     11.88 o 
   2  -4   7      221.31      215.58     14.74 o 
   3  -4   7        1.34        0.64      3.71 o 
   4  -4   7        0.10        3.29      4.03 o 
   5  -4   7       43.12       44.54      7.85 o 
   6  -4   7       15.23       16.22      6.47 o 
   7  -4   7       10.68        8.38      5.73 o 
   8  -4   7        2.16       -3.71      6.47 o 
   9  -4   7        0.06       -3.50      6.26 o 
 -10  -3   7       11.36        5.94      6.36 o 
  -9  -3   7        2.17        0.32      5.73 o 
  -8  -3   7       40.40       36.69      9.23 o 
  -7  -3   7        5.24        6.47      6.79 o 
  -6  -3   7        0.74        1.59      6.15 o 
  -5  -3   7       18.83       23.75      7.42 o 
  -4  -3   7       27.13       22.06      6.68 o 
  -3  -3   7       15.59       26.30      4.03 o 
  -2  -3   7       63.75       73.59      5.83 o 
  -1  -3   7       87.93       90.98      6.36 o 
   0  -3   7       25.86       25.87      4.98 o 
   1  -3   7       46.31       42.42      6.04 o 
   2  -3   7        9.85        7.21      4.03 o 
   3  -3   7      871.36      734.97     26.30 o 
   4  -3   7        3.43        5.51      3.08 o 
   5  -3   7       92.45       79.21      6.79 o 
   6  -3   7      122.58      111.02     11.98 o 
   7  -3   7       23.06       28.74      8.17 o 
   8  -3   7      138.65      118.66     14.32 o 
   9  -3   7       79.29       64.79     12.30 o 
  10  -3   7        0.97        3.29      8.38 o 
 -10  -2   7        2.42        2.86      5.09 o 
  -9  -2   7        9.35       16.44      7.32 o 
  -8  -2   7        3.53        2.86      4.45 o 
  -6  -2   7      394.34      467.85     25.34 o 
  -5  -2   7      246.79      330.74     22.06 o 
  -4  -2   7       77.36       99.78     11.24 o 
  -3  -2   7       25.91       30.12      3.82 o 
  -2  -2   7      288.31      224.91      8.48 o 
  -1  -2   7      198.91      191.51      8.27 o 
   0  -2   7      208.78      200.10      8.59 o 
   1  -2   7        3.32        1.91      2.12 o 
   2  -2   7        2.59        5.83      2.44 o 
   3  -2   7      608.76      622.46     15.59 o 
   4  -2   7      159.05      127.89      7.42 o 
   5  -2   7       35.14       30.86      4.24 o 
   6  -2   7        1.74        1.91      4.14 o 
   7  -2   7       59.43       63.41      9.65 o 
   8  -2   7       10.63        8.27      6.15 o 
   9  -2   7        5.65       10.39      7.63 o 
  10  -2   7        0.00       -2.54      7.74 o 
 -10  -1   7       47.47       38.49      8.70 o 
  -9  -1   7       11.94        7.85      5.83 o 
  -8  -1   7       73.63       51.43      8.80 o 
  -7  -1   7       20.88       11.56      6.26 o 
  -6  -1   7       50.94       67.23      9.97 o 
  -5  -1   7       76.15       78.58      9.97 o 
  -4  -1   7        7.70       15.69      5.30 o 
  -3  -1   7        7.42        3.61      4.67 o 
  -2  -1   7       63.24       77.62      4.88 o 
  -1  -1   7       13.12        4.45      2.01 o 
   0  -1   7      108.00      104.98      5.73 o 
   1  -1   7      154.45      144.96      7.10 o 
   2  -1   7       27.04       28.84      3.50 o 
   3  -1   7      299.83      264.68      9.65 o 
   4  -1   7        0.75        1.38      2.12 o 
   5  -1   7      455.19      391.08     12.19 o 
   6  -1   7      190.73      157.79     13.36 o 
   7  -1   7       82.81       84.51     11.13 o 
   8  -1   7       78.74       77.20     11.13 o 
   9  -1   7       34.00       36.69     10.07 o 
  10  -1   7       42.42       43.37     12.41 o 
  11  -1   7       18.66       20.47     10.71 o 
 -10   0   7        0.00        1.17      4.88 o 
  -9   0   7        0.30        1.06      4.67 o 
  -8   0   7        0.00       -2.65      4.77 o 
  -7   0   7        0.16       -0.11      4.24 o 
  -6   0   7        2.23        5.73      4.45 o 
  -5   0   7       38.80       37.43      7.00 o 
  -4   0   7     1058.01     1205.90     35.21 o 
  -3   0   7     2315.25     2946.56     54.61 o 
  -2   0   7      231.15      226.82      6.57 o 
  -1   0   7        8.97        5.94      2.12 o 
   0   0   7        5.87        5.51      2.44 o 
   1   0   7      262.11      241.14      8.59 o 
   2   0   7      446.97      468.28     12.41 o 
   3   0   7      280.54      264.25      9.33 o 
   4   0   7       33.77       34.25      3.92 o 
   5   0   7      467.44      498.60     13.89 o 
   6   0   7        0.09       -2.86      3.18 o 
   7   0   7       67.49       61.93      9.54 o 
   8   0   7        9.98       10.92      6.26 o 
   9   0   7        5.20        5.62      6.89 o 
  10   0   7        0.02       -0.85      7.74 o 
  11   0   7        6.34        3.92      9.86 o 
 -10   1   7        2.33        1.80      4.67 o 
  -9   1   7      288.11      217.07     16.75 o 
  -8   1   7       38.64       38.70      8.06 o 
  -7   1   7       35.15       30.75      6.57 o 
  -6   1   7       45.69       39.55      4.88 o 
  -5   1   7      190.08      209.32     14.95 o 
  -4   1   7        6.26       16.65      5.51 o 
  -3   1   7       46.23       53.13      7.63 o 
  -2   1   7       23.38       21.53      5.51 o 
  -1   1   7        1.80       -0.32      1.70 o 
   0   1   7     1071.33     1396.45     19.62 o 
   1   1   7      188.02      191.83      7.74 o 
   2   1   7       13.17       21.00      3.08 o 
   3   1   7       84.98       85.58      5.73 o 
   4   1   7      207.19      206.36      8.91 o 
   5   1   7       35.21       36.48      4.14 o 
   6   1   7       56.05       70.09      9.86 o 
   7   1   7       46.41       47.93      8.70 o 
   8   1   7       80.48       64.37     10.71 o 
   9   1   7       40.73       47.19     11.03 o 
  10   1   7        0.24       -3.39      7.10 o 
  11   1   7        4.70        0.21      8.38 o 
 -10   2   7       44.31       35.52      8.80 o 
  -9   2   7       64.07       44.01      8.91 o 
  -8   2   7        2.42        3.39      5.09 o 
  -7   2   7       65.60       61.82      9.33 o 
  -6   2   7        0.01        3.61      2.44 o 
  -5   2   7       25.46       28.95      5.30 o 
  -4   2   7      119.44      130.32     10.82 o 
  -3   2   7      256.13      250.04     14.63 o 
  -2   2   7     2964.73     3308.37     53.76 o 
  -1   2   7     6786.57     8522.40     53.34 o 
   0   2   7      290.28      375.38      9.54 o 
   1   2   7       47.07       62.78      4.77 o 
   2   2   7      350.46      401.15     11.56 o 
   3   2   7        0.46        3.82      2.44 o 
   4   2   7        6.63        9.44      2.65 o 
   5   2   7       98.86       92.79      5.94 o 
   6   2   7        2.05        2.54      4.45 o 
   7   2   7       27.75       39.34      8.59 o 
   8   2   7       11.60       11.98      6.26 o 
   9   2   7        7.59        3.08      6.79 o 
  10   2   7        0.00       -3.18      7.32 o 
  11   2   7        1.03       -3.08      9.12 o 
 -10   3   7        9.67       11.24      7.21 o 
  -9   3   7       30.51       18.45      6.89 o 
  -8   3   7      128.58       94.16     11.03 o 
  -7   3   7      108.54       70.94      9.44 o 
  -6   3   7       34.64       50.05      4.88 o 
  -5   3   7       27.08       20.68      3.29 o 
  -4   3   7       25.16       22.37      5.20 o 
  -3   3   7      201.56      263.09     15.91 o 
  -2   3   7      159.49      181.12     11.88 o 
  -1   3   7        9.97        6.36      2.01 o 
   0   3   7       37.17       39.66      3.61 o 
   1   3   7       77.04       77.62      4.98 o 
   2   3   7     1916.86     2463.54     40.08 o 
   3   3   7        0.90        2.76      2.23 o 
   4   3   7      428.25      424.59     11.98 o 
   5   3   7        0.66        0.42      2.12 o 
   6   3   7       80.20       76.67     10.07 o 
   7   3   7       25.52       27.36      7.32 o 
   8   3   7        3.69        9.23      6.47 o 
   9   3   7       19.73       16.86      9.01 o 
  10   3   7        4.63        4.14      7.95 o 
  11   3   7        0.65        0.74      8.59 o 
 -10   4   7        1.68       -1.06      5.94 o 
  -9   4   7        0.58        1.17      5.83 o 
  -8   4   7       41.67       29.59      7.21 o 
  -7   4   7      189.08      136.47     12.30 o 
  -6   4   7      272.77      239.02      9.76 o 
  -5   4   7      139.68      137.22      7.42 o 
  -4   4   7       37.22       44.11      4.45 o 
  -3   4   7        6.41       11.45      3.71 o 
  -2   4   7      334.32      318.12     14.95 o 
  -1   4   7      527.69      613.87     11.56 o 
   0   4   7      183.51      228.52      7.42 o 
   1   4   7     3705.72     4664.85     61.40 o 
   2   4   7       33.23       28.53      3.39 o 
   3   4   7      438.31      451.20     11.88 o 
   4   4   7      276.29      259.48     14.21 o 
   5   4   7      103.22       87.48      5.51 o 
   6   4   7       69.52       73.17      9.44 o 
   7   4   7        9.83        9.33      5.09 o 
   8   4   7        7.32        5.09      4.88 o 
   9   4   7        0.48       -0.74      5.20 o 
  10   4   7        0.00        1.70      7.32 o 
  11   4   7       14.10       18.66     10.92 o 
 -10   5   7        2.40        4.77      6.68 o 
  -9   5   7       16.24       12.72      6.47 o 
  -8   5   7       35.06       36.80      8.27 o 
  -7   5   7       70.50       48.78      8.06 o 
  -6   5   7      271.47      239.76      9.86 o 
  -5   5   7       37.16       39.55      4.45 o 
  -4   5   7      117.91      103.07      6.47 o 
  -3   5   7       37.61       23.12      3.08 o 
  -2   5   7       50.30       57.34      4.29 o 
  -1   5   7      134.85      136.79      6.15 o 
   0   5   7      254.19      261.28      8.48 o 
   1   5   7      137.01      150.68      6.79 o 
   2   5   7       24.97       28.31      3.50 o 
   3   5   7        6.61       10.18      2.65 o 
   4   5   7      354.14      357.99     11.66 o 
   5   5   7        0.32        2.54      2.33 o 
   6   5   7       63.67       71.37     10.39 o 
   7   5   7        3.57        0.42      4.67 o 
   8   5   7        0.05       -3.71      4.67 o 
   9   5   7       22.81       18.03      7.95 o 
  10   5   7        9.38       13.26     10.07 o 
  11   5   7        3.93       -3.18      9.12 o 
  -9   6   7       35.26       27.25      8.38 o 
  -8   6   7        5.49        0.42      5.30 o 
  -7   6   7       27.75       22.37      6.57 o 
  -6   6   7       55.46       42.10      4.88 o 
  -5   6   7       56.66       55.35      5.30 o 
  -4   6   7      482.55      479.30     13.68 o 
  -3   6   7      326.53      279.31     14.53 o 
  -2   6   7       59.90       64.67      5.25 o 
  -1   6   7       13.46       16.97      2.52 o 
   0   6   7      242.30      268.28      9.12 o 
   1   6   7       98.22       93.00      5.73 o 
   2   6   7       17.57       15.91      3.08 o 
   3   6   7     2576.54     3606.77     67.23 o 
   4   6   7       35.21       42.95      4.67 o 
   5   6   7       47.78       31.39      4.35 o 
   6   6   7      222.76      265.95     20.36 o 
   7   6   7       11.80        8.70      6.57 o 
   8   6   7       19.75       22.69      8.17 o 
   9   6   7        0.36        1.48      5.73 o 
  10   6   7        0.26        3.08      9.12 o 
  -9   7   7        1.98       -2.44      5.94 o 
  -8   7   7        1.54        3.71      5.51 o 
  -7   7   7       13.45       14.95      6.04 o 
  -6   7   7       17.03       21.42      3.92 o 
  -5   7   7      262.28      242.73     10.82 o 
  -4   7   7      302.20      346.44     14.95 o 
  -3   7   7       41.33       48.88      5.51 o 
  -2   7   7       43.93       59.76     12.72 o 
  -1   7   7        2.68        8.18      3.72 o 
   0   7   7        2.37        5.83      2.54 o 
   1   7   7      301.14      317.49     11.13 o 
   2   7   7      539.21      508.57     14.10 o 
   3   7   7       23.72       25.13      4.14 o 
   4   7   7       43.28       38.49      4.98 o 
   5   7   7       14.05       16.33      3.92 o 
   6   7   7       85.75       75.50     11.66 o 
   7   7   7       21.36       30.54      9.12 o 
   8   7   7       11.83       14.21      8.06 o 
   9   7   7        4.02        8.27      7.32 o 
  10   7   7        3.04       -1.38     11.03 o 
  -8   8   7       60.15       70.62     11.56 o 
  -7   8   7      190.54      191.72     15.80 o 
  -6   8   7       10.27       10.71      3.71 o 
  -5   8   7        0.46       -1.59      3.71 o 
  -4   8   7        5.93        1.91      3.82 o 
  -3   8   7       20.00       12.72      5.94 o 
  -2   8   7        0.73        0.85      4.24 o 
  -1   8   7      473.34      380.10     93.85 o 
   0   8   7      172.52      197.45      9.12 o 
   1   8   7       50.38       45.81      4.77 o 
   2   8   7       95.91       89.29      6.68 o 
   3   8   7       31.45       36.90      5.09 o 
   4   8   7      144.54      148.56      8.91 o 
   5   8   7      738.06      675.59     19.09 o 
   6   8   7        0.92        3.71      6.36 o 
   7   8   7        0.54        3.50      6.26 o 
   8   8   7       14.30       39.66     10.82 o 
   9   8   7        0.47       -3.18      7.42 o 
  -6   9   7        0.33        0.00      4.14 o 
  -5   9   7       63.76       87.17     11.35 o 
  -4   9   7        9.25       13.26      5.83 o 
  -3   9   7      112.72      115.69     12.30 o 
  -2   9   7      385.64      406.03     21.95 o 
  -1   9   7      244.95      229.83     11.39 o 
   0   9   7      149.83      164.89     15.22 o 
   1   9   7       15.06       12.30      3.61 o 
   2   9   7       28.01       24.28      4.24 o 
   3   9   7        0.98        0.85      2.97 o 
   4   9   7      140.55      117.28      8.70 o 
   5   9   7        3.05        5.09      3.50 o 
   6   9   7        0.23        4.24      7.32 o 
   7   9   7        4.53        6.89      6.04 o 
   8   9   7       30.31       34.15      9.12 o 
   9   9   7        3.70       -3.50      6.36 o 
  -6  10   7       17.63       21.10      7.21 o 
  -5  10   7      247.60      288.11     19.51 o 
  -4  10   7        1.42        1.17      4.67 o 
  -3  10   7       40.25       35.10      7.74 o 
  -2  10   7       46.73       45.70      8.59 o 
  -1  10   7        5.90        4.61      5.41 o 
   0  10   7       77.53      101.90      9.91 o 
   1  10   7       76.36       64.05     10.18 o 
   2  10   7      154.54      154.29      9.76 o 
   3  10   7       53.56       52.91      6.47 o 
   4  10   7        0.01        1.17      3.29 o 
   5  10   7       18.68       20.57      4.88 o 
   6  10   7        0.00        4.35      6.68 o 
   7  10   7       65.56       63.20     12.30 o 
   8  10   7        4.32        8.70      7.85 o 
  -6  11   7        9.31       15.91      6.15 o 
  -5  11   7        4.63        6.89      5.41 o 
  -4  11   7        3.75        6.36      6.15 o 
  -3  11   7        0.55        2.65      5.30 o 
  -2  11   7        0.42       -1.48      5.51 o 
  -1  11   7       42.95       50.15      7.41 o 
   0  11   7       34.55       35.30     13.68 o 
   1  11   7       95.84       83.63     19.94 o 
   2  11   7       90.91       81.33      7.95 o 
   3  11   7       58.20       62.56      7.10 o 
   4  11   7        0.42        3.08      4.14 o 
   5  11   7        0.08        0.74      3.71 o 
   6  11   7        2.52        2.33      6.15 o 
   7  11   7        2.65        7.21      7.00 o 
  -4  12   7        3.18        3.61      4.98 o 
  -3  12   7       43.04       45.28      9.12 o 
  -2  12   7        0.14       -2.01      4.56 o 
  -1  12   7       55.99       66.32     11.56 o 
   0  12   7        1.20       -3.15      4.45 o 
   1  12   7        5.39        5.47      5.71 o 
   2  12   7       32.65       41.25      7.64 o 
   3  12   7        3.84       -0.85      4.03 o 
   4  12   7       35.65       37.64      6.47 o 
   5  12   7       35.52       40.51      7.00 o 
   6  12   7        9.52       16.22      7.95 o 
  -2  13   7        0.00       -2.97      5.20 o 
  -1  13   7        0.00       -2.44      5.30 o 
   0  13   7        1.41        2.77      6.11 o 
   1  13   7       30.13       40.85     10.07 o 
   2  13   7       17.66       15.91      7.12 o 
   3  13   7       17.04       19.60      8.01 o 
   4  13   7        6.37        4.56      5.09 o 
  -3  -9   8        8.47       18.56      9.12 o 
  -2  -9   8        3.81        6.15      6.79 o 
  -1  -9   8       53.24       67.23     13.68 o 
   0  -9   8        3.08        4.67      7.21 o 
   1  -9   8        0.34       -3.92      6.47 o 
   2  -9   8        3.25        6.57      6.36 o 
   3  -9   8        1.17        1.38      6.04 o 
   4  -9   8        4.16        4.56      6.36 o 
  -3  -8   8        4.15       11.56      8.70 o 
  -2  -8   8       15.34       19.30      7.74 o 
  -1  -8   8        0.37        4.35      7.00 o 
   0  -8   8      157.84      179.21     17.60 o 
   1  -8   8       36.54       31.81      9.33 o 
   2  -8   8       46.48       36.80      9.54 o 
   3  -8   8       16.55       23.97      8.48 o 
   4  -8   8        0.47       -2.86      5.62 o 
   5  -8   8        0.04       -2.97      5.73 o 
  -7  -7   8        3.83       13.57      7.95 o 
  -6  -7   8        0.32        1.06      7.32 o 
  -5  -7   8        4.71        5.62      6.89 o 
  -3  -7   8        0.13        6.68      7.21 o 
  -2  -7   8       27.04       41.36      8.59 o 
  -1  -7   8        1.86       -2.33      6.26 o 
   0  -7   8       50.90       64.05     10.60 o 
   1  -7   8       53.95       59.28     10.50 o 
   2  -7   8      130.91      120.67     14.00 o 
   3  -7   8        0.34        0.42      5.73 o 
   4  -7   8       39.14       41.14      8.91 o 
   5  -7   8        0.22        5.51      5.94 o 
   6  -7   8        7.91        5.51      5.51 o 
   7  -7   8        2.98        6.68      6.26 o 
  -7  -6   8        0.05        7.63      8.38 o 
  -6  -6   8       10.01       16.86      8.38 o 
  -5  -6   8        0.02       -0.32      6.47 o 
  -4  -6   8        0.78        4.24      6.68 o 
  -2  -6   8       45.20       61.72      9.01 o 
  -1  -6   8       71.38       90.45     11.77 o 
   0  -6   8       92.32       95.75     11.66 o 
   1  -6   8       97.21       80.06     10.50 o 
   2  -6   8      222.48      211.23     16.33 o 
   3  -6   8       49.14       46.23      8.80 o 
   4  -6   8       58.24       42.63      9.01 o 
   5  -6   8        3.51        4.88      5.73 o 
   6  -6   8        4.72       10.50      5.41 o 
   7  -6   8       41.83       40.83      9.33 o 
   8  -6   8        2.16        8.06      5.41 o 
  -7  -5   8        0.78        1.06      7.42 o 
  -6  -5   8       49.59       65.75     12.83 o 
  -5  -5   8       19.36       21.63      7.85 o 
  -4  -5   8        4.70        2.54      6.15 o 
  -3  -5   8       24.15       20.47      7.85 o 
  -2  -5   8       87.98      115.37     10.71 o 
  -1  -5   8       46.84       51.54      8.06 o 
   0  -5   8       95.22      117.92     11.77 o 
   1  -5   8        4.45       11.88      5.20 o 
   2  -5   8      125.51      121.52     12.19 o 
   3  -5   8        9.06        2.44      4.24 o 
   4  -5   8      255.57      222.05     17.92 o 
   5  -5   8       56.14       51.75      9.33 o 
   6  -5   8        8.53        8.59      6.57 o 
   7  -5   8        0.61        2.23      4.35 o 
   8  -5   8        0.70        6.36      5.51 o 
  -9  -4   8        7.07        9.86      6.36 o 
  -7  -4   8        4.26        2.76      7.63 o 
  -6  -4   8        7.55       12.09      7.21 o 
  -5  -4   8        1.76        7.74      6.04 o 
  -4  -4   8        1.09        0.42      5.30 o 
  -3  -4   8        5.34        4.03      4.88 o 
  -2  -4   8       20.76       21.42      3.92 o 
  -1  -4   8        7.35        4.77      2.97 o 
   0  -4   8       60.53       75.50      8.59 o 
   1  -4   8       67.20       55.67      7.95 o 
   2  -4   8      196.04      187.80     13.47 o 
   3  -4   8       87.56       86.42     10.82 o 
   4  -4   8       75.91       65.53      7.00 o 
   5  -4   8       70.72       68.50      6.79 o 
   6  -4   8      172.97      149.20     14.53 o 
   7  -4   8        0.30        3.18      4.24 o 
   8  -4   8        0.00        2.97      5.20 o 
   9  -4   8        0.00        2.01      7.32 o 
  -9  -3   8       32.98       22.27      7.00 o 
  -8  -3   8        5.39        2.12      5.73 o 
  -7  -3   8        8.90        5.20      7.32 o 
  -6  -3   8        8.11        5.62      7.42 o 
  -5  -3   8        0.10        6.57      6.15 o 
  -4  -3   8        6.21        5.20      5.41 o 
  -3  -3   8       74.59       59.59      9.76 o 
  -2  -3   8        0.00       -0.11      2.65 o 
  -1  -3   8       32.64       30.54      4.03 o 
   0  -3   8       53.39       49.95      5.09 o 
   1  -3   8      269.31      242.30     10.71 o 
   2  -3   8       87.14       81.76      6.57 o 
   3  -3   8       18.21       24.92      4.35 o 
   4  -3   8       12.28        7.85      3.08 o 
   5  -3   8        0.12        0.21      3.71 o 
   6  -3   8      514.82      406.56     22.69 o 
   7  -3   8       76.35       74.76     11.56 o 
   8  -3   8       15.50       16.12      6.15 o 
   9  -3   8       13.18        3.61      6.04 o 
  -9  -2   8        0.60       -1.48      5.09 o 
  -8  -2   8       12.96       12.41      7.32 o 
  -7  -2   8        4.28        3.18      6.26 o 
  -6  -2   8      167.86      207.52     18.24 o 
  -5  -2   8      138.19      182.71     16.97 o 
  -4  -2   8        0.32       -0.42      4.56 o 
  -3  -2   8        8.51        2.65      4.67 o 
  -2  -2   8       48.07       43.48      4.45 o 
  -1  -2   8        8.79       15.69      3.39 o 
   0  -2   8      179.71      187.06      8.80 o 
   1  -2   8       89.27      105.72      6.79 o 
   2  -2   8       10.49       10.60      2.97 o 
   3  -2   8       15.15       14.32      3.29 o 
   4  -2   8      100.52       99.47      7.00 o 
   5  -2   8       68.22       58.32      5.41 o 
   6  -2   8       18.69        6.57      4.77 o 
   7  -2   8        1.63        4.03      4.98 o 
   8  -2   8      187.88      164.58     16.44 o 
   9  -2   8        6.03        5.51      5.09 o 
  10  -2   8        0.02       -4.35      7.63 o 
 -10  -1   8       10.40       14.63      6.89 o 
  -9  -1   8       16.04       15.27      7.42 o 
  -8  -1   8       37.20       32.45      8.17 o 
  -7  -1   8      125.16      173.48     16.54 o 
  -6  -1   8        9.18        2.33      5.20 o 
  -5  -1   8       17.56       27.78      7.32 o 
  -4  -1   8       84.70       93.53     11.77 o 
  -3  -1   8        9.86        4.14      4.88 o 
  -2  -1   8       21.85       37.54      7.53 o 
  -1  -1   8      172.07      174.54      7.53 o 
   0  -1   8        1.82        0.74      2.33 o 
   1  -1   8       70.21       74.55      5.51 o 
   2  -1   8       24.73       34.36      4.45 o 
   3  -1   8      274.26      262.03     10.71 o 
   4  -1   8       76.40       75.61      6.04 o 
   5  -1   8      155.30      131.07      7.74 o 
   6  -1   8        0.25       -1.59      3.61 o 
   7  -1   8        6.25        8.80      5.83 o 
   8  -1   8      332.50      289.60     21.00 o 
   9  -1   8        1.94        2.23      5.30 o 
  10  -1   8       35.77       35.74     12.30 o 
 -10   0   8      206.04      159.27     15.48 o 
  -9   0   8       93.09       86.53     11.98 o 
  -8   0   8       58.96       40.51      8.38 o 
  -7   0   8        3.23        2.86      3.71 o 
  -6   0   8      197.86      242.73     18.24 o 
  -5   0   8       15.78       10.60      5.73 o 
  -4   0   8      501.63      482.06     23.75 o 
  -3   0   8      829.56      928.92     32.24 o 
  -2   0   8        2.24        0.42      3.18 o 
  -1   0   8      179.45      156.94      6.36 o 
   0   0   8      291.12      323.00      9.97 o 
   1   0   8      337.42      283.45      9.76 o 
   2   0   8        7.74        6.04      2.23 o 
   3   0   8       62.72       58.96      4.88 o 
   4   0   8        1.75        1.80      1.91 o 
   5   0   8        8.17        7.85      3.08 o 
   6   0   8      181.06      163.94     13.89 o 
   7   0   8      200.32      191.09     16.44 o 
   8   0   8       35.34       38.28      9.12 o 
   9   0   8        0.63        2.01      5.51 o 
  10   0   8       36.40       28.63     10.92 o 
 -10   1   8      189.10      155.03     14.63 o 
  -9   1   8       78.90       67.44     10.07 o 
  -8   1   8        9.67        8.48      7.00 o 
  -7   1   8        9.42        8.17      3.82 o 
  -6   1   8      179.91      195.54     15.27 o 
  -5   1   8      127.06      182.92     15.38 o 
  -4   1   8       83.47      101.48     11.03 o 
  -3   1   8       10.99       17.60      5.41 o 
  -2   1   8      170.14      203.70     14.74 o 
  -1   1   8      383.40      376.02      9.44 o 
   0   1   8       66.87       62.88      4.77 o 
   1   1   8       87.53      107.42      6.26 o 
   2   1   8       14.16       13.26      2.86 o 
   3   1   8       11.76       13.47      2.97 o 
   4   1   8      140.43       91.09     16.54 o 
   5   1   8      181.71      179.42      8.91 o 
   6   1   8      182.98      178.04     15.38 o 
   7   1   8      173.10      185.25     16.33 o 
   8   1   8        3.40        7.63      6.15 o 
   9   1   8        3.32       -1.80      5.20 o 
  10   1   8       58.59       57.16     13.89 o 
 -10   2   8       47.78       26.30      8.17 o 
  -9   2   8       32.26       28.84      8.38 o 
  -8   2   8     1044.95      814.29     32.02 o 
  -7   2   8       61.71       51.32      8.80 o 
  -6   2   8       52.15       49.10      5.83 o 
  -5   2   8       10.80       18.98      5.73 o 
  -4   2   8      310.87      334.03     18.77 o 
  -3   2   8        0.14        0.53      3.08 o 
  -2   2   8      141.73      149.84     12.30 o 
  -1   2   8      179.65      249.20     15.38 o 
   0   2   8        5.50       12.30      2.65 o 
   1   2   8      109.06      121.20      6.57 o 
   2   2   8       65.03       93.74      6.15 o 
   3   2   8       78.81       85.36      6.15 o 
   4   2   8       41.98       25.34      4.45 o 
   5   2   8      188.71      236.79     10.60 o 
   6   2   8       24.34       15.06      5.83 o 
   7   2   8        0.25       -0.21      4.88 o 
   8   2   8       70.51       80.91     12.51 o 
   9   2   8        8.18        9.12      6.36 o 
  10   2   8        4.35        4.45      8.06 o 
  11   2   8        0.07       -5.51      8.48 o 
 -10   3   8       10.31        4.98      6.36 o 
  -9   3   8        0.00        1.17      5.73 o 
  -8   3   8      274.43      209.54     16.01 o 
  -7   3   8      344.15      262.56     17.92 o 
  -6   3   8        0.43        3.29      2.86 o 
  -5   3   8        1.14        9.86      3.39 o 
  -4   3   8       12.86       16.75      4.98 o 
  -3   3   8       99.73      118.77     10.71 o 
  -2   3   8       34.20       45.70      6.79 o 
  -1   3   8      357.18      364.04     17.50 o 
   0   3   8      157.28      201.27      7.63 o 
   1   3   8       71.58       81.02      5.20 o 
   2   3   8      423.57      473.05     13.26 o 
   3   3   8        4.97       15.16      3.18 o 
   4   3   8       10.41        8.80      2.44 o 
   5   3   8        0.24       -0.64      2.33 o 
   6   3   8       93.00       99.04     11.66 o 
   7   3   8       66.89       58.64      9.86 o 
   8   3   8       10.69        8.59      5.94 o 
   9   3   8       14.11       21.63      7.95 o 
  10   3   8        0.00       -0.11      7.63 o 
  11   3   8        0.03        3.71      9.65 o 
 -10   4   8        4.13       -4.35      6.36 o 
  -9   4   8        0.03       -4.77      4.77 o 
  -8   4   8       21.67       11.35      5.94 o 
  -7   4   8        2.01        6.47      5.73 o 
  -6   4   8     2768.79     2478.18     43.05 o 
  -5   4   8        3.42        6.15      2.86 o 
  -4   4   8       46.34       43.90      4.88 o 
  -3   4   8       52.04       49.73      6.79 o 
  -2   4   8       93.81       83.24      8.38 o 
  -1   4   8      101.81       92.26      8.70 o 
   0   4   8        5.27        2.97      2.12 o 
   1   4   8       20.80       22.37      3.29 o 
   2   4   8      322.65      323.85     10.71 o 
   3   4   8      105.14       93.32      5.83 o 
   4   4   8      135.79      129.79      6.79 o 
   5   4   8       17.66       22.16      3.50 o 
   6   4   8        2.25        4.98      4.67 o 
   7   4   8        4.24        5.73      5.51 o 
   8   4   8       17.97       10.50      6.36 o 
   9   4   8        2.23       -1.38      4.45 o 
  10   4   8        1.97        4.03      5.41 o 
  -9   5   8        6.99        0.95      6.26 o 
  -8   5   8        0.15       -2.54      4.45 o 
  -6   5   8      152.30      144.85      8.48 o 
  -5   5   8     1204.22     1129.12     22.27 o 
  -4   5   8        0.51        1.48      2.33 o 
  -3   5   8      148.84      156.41      8.17 o 
  -2   5   8        5.48        2.97      3.08 o 
  -1   5   8        0.03        9.01      3.18 o 
   0   5   8       47.90       58.22      4.45 o 
   1   5   8       26.71       22.48      3.18 o 
   2   5   8      364.13      386.31     13.04 o 
   3   5   8       11.97       15.27      2.97 o 
   4   5   8       79.76       76.56      5.83 o 
   5   5   8        0.01        3.29      2.65 o 
   6   5   8        5.73        1.38      4.35 o 
   7   5   8       17.34       20.04      7.10 o 
   8   5   8       58.12       74.12     12.19 o 
   9   5   8        3.52       -0.95      5.09 o 
  10   5   8        0.05        2.65      5.94 o 
  -9   6   8        0.05        0.74      5.51 o 
  -8   6   8        5.64        5.41      5.83 o 
  -7   6   8        6.17       -0.64      4.14 o 
  -6   6   8        2.00       -2.54      2.54 o 
  -5   6   8       52.03       41.57      4.98 o 
  -4   6   8     3063.00     2706.38     58.00 o 
  -3   6   8      126.64      122.48      7.42 o 
  -2   6   8       56.40       59.70      5.09 o 
  -1   6   8        6.53        6.36      3.50 o 
   0   6   8       17.43       17.07      2.86 o 
   1   6   8       12.19       14.95      2.97 o 
   2   6   8        4.95        4.14      2.33 o 
   3   6   8        4.19        7.32      2.76 o 
   4   6   8      534.06      745.15     31.28 o 
   5   6   8      177.40      184.62     16.44 o 
   6   6   8        0.00        4.98      5.41 o 
   7   6   8        1.07        7.10      5.83 o 
   8   6   8       19.49       10.29      6.89 o 
   9   6   8        0.18        1.17      5.51 o 
  10   6   8        3.79        2.97      6.47 o 
  -9   7   8       14.04       16.12      7.85 o 
  -8   7   8       16.86       12.09      7.21 o 
  -7   7   8        0.71        4.24      4.98 o 
  -6   7   8        1.42       -0.11      3.82 o 
  -5   7   8       60.48       63.09      6.15 o 
  -4   7   8      142.90      127.36      7.85 o 
  -3   7   8     2333.68     2220.92     30.65 o 
  -2   7   8      276.83      246.55     14.95 o 
  -1   7   8      228.86      214.20     14.00 o 
   0   7   8      115.30      116.11      6.68 o 
   1   7   8      101.05       97.88      6.57 o 
   2   7   8       14.62       17.71      4.24 o 
   3   7   8        0.26       -0.85      2.33 o 
   4   7   8       89.84       86.00      6.79 o 
   5   7   8        4.13        6.04      2.97 o 
   6   7   8        9.82        7.10      7.63 o 
   7   7   8       47.97       70.73     13.68 o 
   8   7   8        0.00       -5.30      5.30 o 
   9   7   8        0.02        4.45      6.36 o 
  10   7   8        2.52       11.35      7.63 o 
  -8   8   8        3.14       -0.74      6.15 o 
  -7   8   8        1.13       -1.17      5.83 o 
  -6   8   8        1.03        1.59      2.97 o 
  -5   8   8       10.29        6.68      4.56 o 
  -4   8   8        3.70        3.29      4.03 o 
  -3   8   8       95.58       99.25     11.03 o 
  -2   8   8     2926.85     3009.12     55.78 o 
  -1   8   8      675.63      713.76     27.25 o 
   0   8   8       52.77       71.58      5.94 o 
   1   8   8      138.70      122.69      7.42 o 
   2   8   8       87.04       83.14      6.47 o 
   3   8   8       25.79       32.45      4.77 o 
   4   8   8      211.24      217.81     11.35 o 
   5   8   8      148.89      137.32      8.91 o 
   6   8   8      146.21      133.72     15.91 o 
   7   8   8        6.24       -2.44      7.95 o 
   8   8   8       32.45       36.80     10.92 o 
   9   8   8        2.18        3.08      7.42 o 
  -6   9   8       29.80       26.40      6.79 o 
  -5   9   8       16.38       15.91      5.94 o 
  -4   9   8       43.57       49.73      8.59 o 
  -3   9   8       19.33       20.15      6.26 o 
  -2   9   8        2.37        1.80      5.09 o 
  -1   9   8     1187.11     1316.39     39.98 o 
   0   9   8      339.76      339.06     22.53 o 
   1   9   8      716.90      674.63     18.45 o 
   2   9   8       15.57       22.48      4.45 o 
   3   9   8        4.23        2.54      3.29 o 
   4   9   8       28.20       32.77      5.30 o 
   5   9   8        0.06        1.38      3.71 o 
   6   9   8       35.92       36.69     11.03 o 
   7   9   8       12.10       10.71      7.53 o 
   8   9   8       18.90        9.33      7.85 o 
   9   9   8        3.13        8.38      7.95 o 
  -6  10   8        2.85        2.86      4.67 o 
  -5  10   8        2.46        9.33      5.51 o 
  -4  10   8       11.72       10.82      6.26 o 
  -3  10   8        9.93        5.09      5.51 o 
  -2  10   8       46.60       53.76      9.86 o 
  -1  10   8        1.44        2.76      5.94 o 
   0  10   8     1006.87     1228.59     75.66 o 
   1  10   8      569.51      587.04     18.24 o 
   2  10   8        7.93        9.54      3.82 o 
   3  10   8      104.81      111.13     13.47 o 
   4  10   8       40.16       33.51      5.94 o 
   5  10   8        0.89        0.85      3.71 o 
   6  10   8       27.37       26.30     10.29 o 
   7  10   8       43.81       59.49     13.26 o 
   8  10   8       23.53       24.07     10.07 o 
  -5  11   8        0.05        3.61      4.88 o 
  -4  11   8        2.06        2.54      4.67 o 
  -3  11   8       17.58       16.12      6.36 o 
  -2  11   8       23.83       33.93      7.95 o 
  -1  11   8        0.23        3.71      5.30 o 
   0  11   8        0.05        4.38      5.14 o 
   1  11   8      474.32      503.73     49.42 o 
   2  11   8       76.28       70.41      8.06 o 
   3  11   8      220.44      213.78     12.19 o 
   4  11   8       11.72       12.51      4.98 o 
   5  11   8       15.02       17.71      5.30 o 
   6  11   8        0.01       -0.85      5.94 o 
   7  11   8       11.67       16.33      8.59 o 
  -4  12   8       10.46       10.39      6.26 o 
  -3  12   8        0.84        1.91      5.09 o 
  -2  12   8       45.06       37.11      8.91 o 
  -1  12   8       12.69       19.41      7.42 o 
   0  12   8        0.01       -1.27      5.83 o 
   1  12   8        2.98        6.18      8.48 o 
   2  12   8       78.67       84.40      9.50 o 
   3  12   8       91.41       99.57      9.65 o 
   4  12   8        9.39       10.60      4.98 o 
   5  12   8        9.58        8.80      5.09 o 
  -2  13   8        3.37        4.03      5.09 o 
  -1  13   8        0.35        0.53      5.09 o 
   0  13   8        3.01       -1.06      7.21 o 
   1  13   8       13.91       22.13      8.04 o 
   2  13   8        7.20       21.20      7.72 o 
   3  13   8      154.85      148.85     15.53 o 
  -1  -9   9        6.98       10.07      7.85 o 
   0  -9   9       98.10      117.07     16.75 o 
   1  -9   9        4.40        5.94      7.21 o 
   2  -9   9       23.04       25.24      8.80 o 
  -4  -8   9        0.59       -1.06      6.57 o 
  -1  -8   9        7.28        7.32      7.00 o 
   0  -8   9        3.42        5.41      7.53 o 
   1  -8   9       24.13       20.57      8.38 o 
   2  -8   9        1.00        6.15      6.89 o 
   3  -8   9        0.92        2.54      5.73 o 
   4  -8   9       11.60        3.18      5.73 o 
  -6  -7   9        0.36        5.94      7.53 o 
  -5  -7   9       14.28        5.41      7.10 o 
  -4  -7   9        1.83        3.08      6.47 o 
  -1  -7   9        8.11        6.79      6.57 o 
   0  -7   9        2.82        1.59      6.47 o 
   1  -7   9        0.00       -1.59      5.73 o 
   2  -7   9      199.50      159.27     16.01 o 
   3  -7   9        0.01        4.03      5.94 o 
   4  -7   9       27.86       38.70      9.76 o 
   5  -7   9       13.25       17.50      7.74 o 
   6  -7   9        0.13        0.42      4.98 o 
  -7  -6   9        2.13        0.42      7.00 o 
  -6  -6   9        4.43       11.45      8.38 o 
  -5  -6   9       43.28       55.99     11.45 o 
  -4  -6   9       46.43       48.25     11.03 o 
  -3  -6   9        8.63        5.51      7.00 o 
  -1  -6   9        4.72        7.00      5.83 o 
   0  -6   9        0.02       -3.82      5.73 o 
   1  -6   9       42.68       51.85      9.76 o 
   2  -6   9        0.14       -2.65      5.73 o 
   3  -6   9       67.49       50.90      9.54 o 
   4  -6   9        0.37        1.27      5.73 o 
   5  -6   9        8.95        4.77      5.62 o 
   6  -6   9       49.24       37.54      9.01 o 
   7  -6   9        4.43        6.57      5.51 o 
  -7  -5   9        2.80       -3.29      7.21 o 
  -6  -5   9       24.42       26.62      9.12 o 
  -5  -5   9       31.97       37.33     10.18 o 
  -4  -5   9       11.57       18.98      8.17 o 
  -3  -5   9       55.57       66.59     11.66 o 
  -2  -5   9        2.76        2.97      5.73 o 
  -1  -5   9       24.70       26.40      5.62 o 
   0  -5   9      231.76      231.06     12.62 o 
   1  -5   9        2.08        5.83      4.56 o 
   2  -5   9       52.53       46.45      8.27 o 
   3  -5   9       11.05       13.47      5.20 o 
   4  -5   9      508.95      495.32     19.19 o 
   5  -5   9       10.56        4.35      5.09 o 
   6  -5   9       53.72       80.70     13.47 o 
   7  -5   9       57.47       66.38     10.92 o 
   8  -5   9        4.66        7.85      6.04 o 
  -7  -4   9        1.22       -4.03      7.95 o 
  -6  -4   9        8.22       11.24      8.27 o 
  -5  -4   9        0.02       -2.65      5.83 o 
  -4  -4   9        4.85        4.14      7.00 o 
  -3  -4   9       25.68       26.83      8.06 o 
  -2  -4   9      106.08      108.69     13.26 o 
  -1  -4   9        0.16       -0.53      3.08 o 
   0  -4   9      120.50      125.66      9.01 o 
   1  -4   9        4.30        1.91      3.39 o 
   2  -4   9       16.07       11.35      4.03 o 
   3  -4   9       61.02       47.40      6.26 o 
   4  -4   9        0.00        2.54      3.29 o 
   5  -4   9      267.71      243.68     20.15 o 
   6  -4   9       18.28       12.19      6.04 o 
   7  -4   9        0.32        4.35      4.88 o 
   8  -4   9       52.33       70.41     11.66 o 
  -7  -3   9       10.48       26.09      9.86 o 
  -6  -3   9        3.90        7.74      7.21 o 
  -5  -3   9        0.85        1.17      6.57 o 
  -4  -3   9       67.77       62.99     10.71 o 
  -3  -3   9        0.00        2.54      5.41 o 
  -2  -3   9       58.66       57.05      9.97 o 
  -1  -3   9       14.64       14.95      3.61 o 
   0  -3   9       15.00       15.91      3.71 o 
   1  -3   9       34.31       27.25      4.35 o 
   2  -3   9       58.60       53.02      5.94 o 
   3  -3   9       33.64       30.65      4.67 o 
   4  -3   9       56.69       48.88      6.36 o 
   5  -3   9       28.31       27.25      4.77 o 
   6  -3   9      501.54      418.01     23.97 o 
   7  -3   9       63.40       39.77      8.59 o 
   8  -3   9       46.32       51.64      9.65 o 
   9  -3   9       45.22       46.55     10.18 o 
  -9  -2   9        8.71        7.74      5.94 o 
  -8  -2   9       28.54       23.33      8.70 o 
  -7  -2   9       42.95       54.72     11.66 o 
  -6  -2   9        0.29        4.35      5.83 o 
  -5  -2   9       44.64       44.86     10.07 o 
  -4  -2   9        0.66        2.76      5.94 o 
  -3  -2   9        8.41       10.39      6.04 o 
  -2  -2   9       15.95       12.83      5.51 o 
  -1  -2   9        7.35        9.97      3.08 o 
   0  -2   9       87.57       88.44      6.26 o 
   1  -2   9        6.42        5.30      2.86 o 
   2  -2   9      218.87      192.46      9.54 o 
   3  -2   9       93.79      104.45      7.63 o 
   4  -2   9       59.25       52.17      5.51 o 
   5  -2   9        1.73        7.21      2.97 o 
   6  -2   9        0.33       -0.32      4.67 o 
   7  -2   9      301.52      245.17     18.98 o 
   8  -2   9        0.36        1.59      4.88 o 
   9  -2   9       15.38        9.23      5.94 o 
  -9  -1   9        1.18       -2.86      5.94 o 
  -8  -1   9        2.32        1.38      6.04 o 
  -7  -1   9       95.28      125.02     15.59 o 
  -6  -1   9       31.98       27.68      8.27 o 
  -5  -1   9        9.27        8.17      5.83 o 
  -4  -1   9       18.27       23.33      7.00 o 
  -3  -1   9       11.01        9.97      6.15 o 
  -2  -1   9       19.07       26.93      7.00 o 
  -1  -1   9       19.49       11.35      5.73 o 
   0  -1   9      100.43      104.03      6.89 o 
   1  -1   9        1.98        0.85      2.23 o 
   2  -1   9      131.25      124.70      7.53 o 
   3  -1   9       13.43       11.13      3.08 o 
   4  -1   9       64.34       58.96      5.73 o 
   5  -1   9       48.29       46.98      5.09 o 
   6  -1   9       24.19       17.28      5.73 o 
   7  -1   9       11.81        8.91      5.83 o 
   8  -1   9       96.73       82.29     11.77 o 
   9  -1   9       56.23       47.29     10.18 o 
  10  -1   9        0.19        3.61      5.73 o 
  -9   0   9      141.31      116.33     14.32 o 
  -8   0   9      146.48       86.74     10.82 o 
  -7   0   9       32.68       53.87     10.50 o 
  -6   0   9        0.53       -0.42      5.09 o 
  -5   0   9        5.65       17.60      6.57 o 
  -4   0   9       26.64       32.13      7.74 o 
  -3   0   9       21.39       20.78      6.68 o 
  -2   0   9       17.50       11.98      5.20 o 
  -1   0   9       13.98       14.21      5.09 o 
   0   0   9       36.00       35.31      3.82 o 
   1   0   9       18.96       19.19      3.08 o 
   2   0   9        2.20        4.67      2.23 o 
   3   0   9      106.09       95.44      6.57 o 
   4   0   9       91.83       90.98      6.57 o 
   5   0   9       81.15       85.89      6.79 o 
   6   0   9       50.87       57.69      9.01 o 
   7   0   9       24.01       11.45      6.04 o 
   8   0   9       74.13       76.24     12.09 o 
   9   0   9      124.50      107.53     14.42 o 
  10   0   9        1.56        1.38      5.83 o 
  -9   1   9      153.15      111.98     14.00 o 
  -8   1   9       60.45       47.29     10.50 o 
  -7   1   9       17.45       20.15      5.51 o 
  -6   1   9       81.62      106.89     12.62 o 
  -5   1   9      150.37      164.26     15.69 o 
  -4   1   9      226.25      232.12     17.71 o 
  -3   1   9      288.53      335.09     20.68 o 
  -2   1   9       53.78       43.16      8.06 o 
  -1   1   9        3.42        6.15      4.24 o 
   0   1   9      255.08      290.55     10.07 o 
   1   1   9       51.46       49.52      4.77 o 
   2   1   9       75.84       72.85      5.62 o 
   3   1   9        6.60        8.17      2.65 o 
   4   1   9       19.52       25.13      4.03 o 
   5   1   9       13.03        7.42      4.56 o 
   6   1   9       15.55       15.16      5.83 o 
   7   1   9       11.44       14.42      6.26 o 
   8   1   9       34.53       35.95      9.23 o 
   9   1   9        0.03       -1.06      4.77 o 
  10   1   9       32.59       41.67     10.82 o 
  -9   2   9       54.49       38.28      9.86 o 
  -8   2   9      160.56      123.54     14.42 o 
  -7   2   9      514.33      472.94     44.64 o 
  -6   2   9      282.25      287.26     18.45 o 
  -5   2   9        0.08        0.32      4.24 o 
  -4   2   9       92.41      104.03     11.66 o 
  -3   2   9        0.03        2.33      4.24 o 
  -2   2   9        0.90       -3.08      3.50 o 
  -1   2   9       58.08       52.17      8.06 o 
   0   2   9       53.93       65.11      5.09 o 
   1   2   9       10.07        7.32      2.97 o 
   2   2   9      348.64      379.84     12.72 o 
   3   2   9       10.96       10.18      3.18 o 
   4   2   9        0.85        3.39      2.65 o 
   5   2   9        6.49        4.77      2.97 o 
   6   2   9       31.64       37.86      7.95 o 
   7   2   9        5.88        2.01      5.51 o 
   8   2   9       13.77        9.12      6.68 o 
   9   2   9       45.11       40.83      9.65 o 
  10   2   9       37.46       43.58     10.71 o 
  -9   3   9      140.02      107.31     13.04 o 
  -8   3   9      201.93      150.47     14.95 o 
  -7   3   9      610.41      597.43     19.94 o 
  -6   3   9       15.06       13.15      4.35 o 
  -5   3   9       33.67       53.44      9.12 o 
  -4   3   9        9.21       12.83      5.30 o 
  -3   3   9       95.59       97.56     10.60 o 
  -2   3   9      616.41      574.74     24.07 o 
  -1   3   9      111.36       99.89      9.86 o 
   0   3   9        1.39       -1.59      3.82 o 
   1   3   9        0.43        0.42      2.33 o 
   2   3   9        1.66        3.08      2.54 o 
   3   3   9       71.72       86.21      6.68 o 
   4   3   9       32.27       38.60      4.56 o 
   5   3   9       53.85       61.19      5.62 o 
   6   3   9        0.67       -0.11      4.45 o 
   7   3   9        2.76        1.48      5.51 o 
   8   3   9        4.86        7.10      5.94 o 
   9   3   9        2.25        1.06      5.62 o 
  10   3   9        6.30        1.48      6.57 o 
  -9   4   9       38.27       32.34      8.06 o 
  -8   4   9       45.56       34.78      8.27 o 
  -7   4   9      179.80      134.78     13.68 o 
  -6   4   9      137.25      140.50      9.97 o 
  -5   4   9      961.27      938.25     34.57 o 
  -4   4   9      671.43      706.97     26.19 o 
  -3   4   9      239.12      210.60     14.63 o 
  -2   4   9       81.38       84.30      9.44 o 
  -1   4   9       65.55       73.17      9.12 o 
   0   4   9        3.34        7.74      4.24 o 
   1   4   9      120.42      131.38      7.00 o 
   2   4   9      244.82      252.17      9.97 o 
   3   4   9        1.44        1.91      2.23 o 
   4   4   9      443.93      402.00     12.83 o 
   5   4   9        1.48        1.17      2.54 o 
   6   4   9       30.63       31.28      7.95 o 
   7   4   9       14.91       16.33      6.79 o 
   8   4   9        0.63        3.92      6.36 o 
   9   4   9        0.98        1.80      5.41 o 
  10   4   9        3.38       -1.06      5.20 o 
  -9   5   9        5.13        6.15      5.94 o 
  -8   5   9       60.42       48.46      8.70 o 
  -7   5   9      372.63      280.37     18.13 o 
  -6   5   9      286.57      249.51     11.24 o 
  -5   5   9     1834.71     1638.86     28.42 o 
  -4   5   9      109.05      111.02      7.63 o 
  -3   5   9        9.95       11.24      4.56 o 
  -2   5   9      156.28      145.81     11.88 o 
  -1   5   9      154.14      180.80     12.83 o 
   0   5   9      140.83      156.83     11.77 o 
   1   5   9        0.30        3.71      2.33 o 
   2   5   9       34.96       47.61      4.77 o 
   3   5   9       14.26       13.15      2.97 o 
   4   5   9       17.34       18.88      3.71 o 
   5   5   9        2.63        0.00      2.33 o 
   6   5   9        5.70        8.17      5.83 o 
   7   5   9        4.70        3.50      5.62 o 
   8   5   9        0.07       -4.88      4.88 o 
   9   5   9        0.01        3.18      5.83 o 
  10   5   9        0.71        0.32      5.73 o 
  -9   6   9        9.60        6.79      7.21 o 
  -8   6   9        0.40        0.00      4.77 o 
  -7   6   9       53.80       47.19      8.17 o 
  -6   6   9       44.82       45.60      5.41 o 
  -5   6   9      399.91      363.72     13.26 o 
  -4   6   9      187.21      189.39      9.97 o 
  -3   6   9     1208.11     1107.60     25.34 o 
  -2   6   9      333.06      317.38     16.97 o 
  -1   6   9      251.43      247.29     14.85 o 
   0   6   9      134.66      128.10     10.82 o 
   1   6   9        0.01        2.65      2.54 o 
   2   6   9       46.66       51.75      4.98 o 
   3   6   9        8.39        7.10      2.86 o 
   4   6   9        5.70        8.59      2.97 o 
   5   6   9        4.21        2.97      3.71 o 
   6   6   9       16.67        9.44      6.57 o 
   7   6   9        1.08       -1.38      7.00 o 
   8   6   9       11.44        8.59      7.42 o 
   9   6   9       11.38       16.97      8.06 o 
  10   6   9        4.76        9.86      7.32 o 
  -8   7   9       25.04       23.75      7.85 o 
  -7   7   9        0.51       -2.86      5.09 o 
  -6   7   9        4.86        1.06      3.29 o 
  -5   7   9      191.27      181.44      9.33 o 
  -4   7   9      476.80      455.23     14.53 o 
  -3   7   9     1156.88     1149.80     33.19 o 
  -2   7   9      125.89      118.02     11.03 o 
  -1   7   9       66.98       62.25      8.17 o 
   0   7   9        0.09        1.17      3.71 o 
   1   7   9       16.43       16.33      3.18 o 
   2   7   9       25.02       23.65      3.92 o 
   3   7   9      103.59      156.62     11.77 o 
   4   7   9       66.91       74.76      6.89 o 
   5   7   9        0.86       -1.17      3.08 o 
   6   7   9       28.12       37.54     10.71 o 
   7   7   9       20.64       22.90      9.44 o 
   8   7   9       13.57       16.54      9.12 o 
   9   7   9        1.50       -0.32      7.32 o 
  -8   8   9        7.36        5.41      7.74 o 
  -7   8   9        9.31        6.26      5.83 o 
  -6   8   9       19.21       17.92      5.30 o 
  -5   8   9       68.95       95.75     13.68 o 
  -4   8   9       17.94       47.93     10.82 o 
  -3   8   9      105.08      195.33     19.19 o 
  -2   8   9        0.77        5.41      6.47 o 
  -1   8   9      920.27     1007.18     34.04 o 
   0   8   9        0.05        4.88      7.42 o 
   1   8   9      111.56      135.63      9.23 o 
   2   8   9       43.89       40.40      5.09 o 
   3   8   9       53.81       56.84      6.26 o 
   4   8   9        0.80        2.97      3.39 o 
   5   8   9        4.83        5.41      3.61 o 
   6   8   9       45.54       70.20     13.89 o 
   7   8   9        1.55        2.33      7.85 o 
   8   8   9       23.20       24.28      9.54 o 
   9   8   9        0.29        3.39      6.89 o 
  -6   9   9        1.69        2.33      5.20 o 
  -5   9   9        0.12        2.54      4.45 o 
  -4   9   9        5.47        7.85      4.77 o 
  -3   9   9       30.02       34.15      7.00 o 
  -2   9   9      458.47      446.22     22.27 o 
  -1   9   9      380.00      345.69     19.62 o 
   0   9   9      120.06       89.82     10.82 o 
   1   9   9        1.60        1.70      3.29 o 
   2   9   9        1.13        2.12      3.18 o 
   3   9   9       22.21       18.03      4.67 o 
   4   9   9        7.16        6.26      4.45 o 
   5   9   9        1.44        1.48      4.03 o 
   6   9   9       11.22       14.42      8.27 o 
   7   9   9       28.36       23.33      9.86 o 
   8   9   9        0.10       -0.85      7.21 o 
  -6  10   9        8.58       19.83      6.89 o 
  -5  10   9        4.18        8.48      5.51 o 
  -4  10   9       16.64       17.50      6.68 o 
  -3  10   9       80.95       84.83     11.45 o 
  -2  10   9       56.64       48.14      9.12 o 
  -1  10   9       80.91       81.23     11.35 o 
   0  10   9       66.20       64.26     11.03 o 
   1  10   9      303.69      338.16     14.95 o 
   2  10   9        0.09        2.86      3.92 o 
   3  10   9       60.41       58.96      7.00 o 
   4  10   9        5.04        3.18      3.92 o 
   5  10   9        2.25        1.48      4.24 o 
   6  10   9       31.30       32.45     10.82 o 
   7  10   9       13.59       14.63      9.33 o 
  -5  11   9        1.30        3.29      5.09 o 
  -4  11   9        8.80       15.06      6.26 o 
  -3  11   9        0.43        0.74      4.77 o 
  -2  11   9        0.79        0.11      4.77 o 
  -1  11   9       53.26       50.58      9.54 o 
   0  11   9      143.19      150.05     15.27 o 
   1  11   9       73.38       98.67     17.23 o 
   2  11   9      189.33      176.13     11.56 o 
   3  11   9        4.97       11.77      5.41 o 
   4  11   9        0.22       -0.74      4.45 o 
   5  11   9       12.49       11.45      5.30 o 
   6  11   9        4.91       10.50      8.06 o 
  -3  12   9        2.34        3.71      5.51 o 
  -2  12   9       23.66       33.08      8.59 o 
  -1  12   9        1.94        2.86      5.20 o 
   0  12   9       31.29       27.25      9.44 o 
   1  12   9       24.30       28.84     10.07 o 
   2  12   9        4.62        0.95      5.09 o 
   3  12   9      176.10      197.98     13.04 o 
   4  12   9       13.31       13.26      5.09 o 
   5  12   9        0.39        3.50      5.30 o 
  -1  13   9        9.24        9.86      5.94 o 
   0  13   9       12.85       12.09      8.27 o 
   1  13   9        0.76        2.23      7.21 o 
   2  13   9       67.48       69.94     15.85 o 
  -2  -8  10        1.54        4.88      6.47 o 
   0  -8  10       12.18       10.71      8.59 o 
   1  -8  10       11.94       13.68      7.74 o 
   2  -8  10        1.02        0.21      6.57 o 
  -4  -7  10       41.56       31.18      9.97 o 
  -3  -7  10        0.02       -0.21      5.62 o 
  -2  -7  10       16.21       20.47      8.06 o 
  -1  -7  10        2.19       10.60      9.86 o 
   0  -7  10       46.01       61.50     11.35 o 
   1  -7  10        1.64       -0.64      5.94 o 
   2  -7  10        5.27        3.29      6.04 o 
   3  -7  10       10.58       10.07      6.57 o 
   4  -7  10        0.15        4.88      5.09 o 
   5  -7  10        9.79       12.09      6.68 o 
  -6  -6  10       18.91       40.51     11.03 o 
  -5  -6  10        1.08        2.44      7.00 o 
  -4  -6  10       79.14       82.18     13.79 o 
  -3  -6  10       39.74       41.14     10.29 o 
  -2  -6  10       11.52        8.91      7.10 o 
  -1  -6  10        0.03       -0.11      7.10 o 
   0  -6  10        3.71        1.59      4.77 o 
   1  -6  10      268.10      292.14     15.80 o 
   2  -6  10       40.08       40.93      6.89 o 
   3  -6  10       78.70       75.40      9.01 o 
   4  -6  10       23.10       15.06      5.62 o 
   5  -6  10        0.33        3.29      4.67 o 
   6  -6  10        0.77       -1.06      6.47 o 
  -7  -5  10        5.39       11.66      9.86 o 
  -5  -5  10       35.62       51.11     11.66 o 
  -4  -5  10      188.54      174.44     19.19 o 
  -3  -5  10       11.80       15.80      8.27 o 
  -2  -5  10      108.25       86.11     13.36 o 
  -1  -5  10        0.04       -4.88      6.15 o 
   0  -5  10      222.04      228.20     12.83 o 
   1  -5  10        1.97        2.44      4.03 o 
   2  -5  10       31.03       25.56      5.51 o 
   3  -5  10        9.11        7.95      4.77 o 
   4  -5  10       39.28       41.04      6.68 o 
   5  -5  10       20.46        8.38      6.89 o 
   6  -5  10       11.56        3.08      4.67 o 
   7  -5  10        4.12        2.54      4.77 o 
  -7  -4  10        0.22        4.45      7.63 o 
  -6  -4  10       10.01       14.95      9.23 o 
  -5  -4  10       22.34       24.60      9.23 o 
  -4  -4  10       16.09       28.10      9.33 o 
  -3  -4  10       28.14       30.12      9.65 o 
  -2  -4  10      459.42      476.97     28.21 o 
  -1  -4  10       80.36       65.75     11.45 o 
   0  -4  10       66.99       67.76      7.10 o 
   1  -4  10       28.13       30.01      5.30 o 
   2  -4  10        0.49        2.54      3.61 o 
   3  -4  10      218.85      181.54     11.24 o 
   4  -4  10      170.95      122.58      9.12 o 
   5  -4  10       81.12       78.26     12.09 o 
   6  -4  10       24.51       19.09      6.89 o 
   7  -4  10        9.38       11.77      6.57 o 
   8  -4  10        0.21        0.11      4.35 o 
  -7  -3  10        1.20       -4.98      7.53 o 
  -6  -3  10        5.05        5.51      7.85 o 
  -5  -3  10        4.25       -1.91      8.06 o 
  -4  -3  10       76.93       98.94     14.53 o 
  -3  -3  10      101.93      144.85     15.59 o 
  -2  -3  10      185.19      194.05     17.92 o 
  -1  -3  10        0.66        1.70      6.47 o 
   0  -3  10      270.08      241.88     11.45 o 
   1  -3  10        1.48       -0.95      3.18 o 
   2  -3  10      647.51      638.37     19.51 o 
   3  -3  10        0.55       -1.59      2.97 o 
   4  -3  10       18.85       22.69      4.56 o 
   5  -3  10       25.93       23.01      6.79 o 
   6  -3  10        0.83        5.62      5.09 o 
   7  -3  10        7.73       -0.11      3.92 o 
   8  -3  10       38.87       32.77      8.59 o 
  -7  -2  10       51.18       67.55     12.94 o 
  -6  -2  10        0.07        1.59      6.68 o 
  -5  -2  10        9.88        4.14      6.15 o 
  -4  -2  10       47.93       58.00     11.03 o 
  -3  -2  10       84.73       97.98     13.89 o 
  -2  -2  10       44.09       49.95     10.07 o 
  -1  -2  10      244.33      250.04     19.09 o 
   0  -2  10     1142.95     1110.67     37.86 o 
   1  -2  10        0.85        2.33      2.97 o 
   2  -2  10      293.50      250.47     11.24 o 
   3  -2  10       59.82       46.55      5.73 o 
   4  -2  10        0.82        0.95      2.86 o 
   5  -2  10      129.97      114.84     12.94 o 
   6  -2  10      403.34      342.62     21.42 o 
   7  -2  10        1.80       -0.11      4.67 o 
   8  -2  10       29.04       25.13      7.74 o 
   9  -2  10        7.77       14.85      6.57 o 
  -9  -1  10       16.07       10.50      6.26 o 
  -8  -1  10        0.43        1.80      6.89 o 
  -7  -1  10       52.76       63.84     12.72 o 
  -6  -1  10        0.02        0.95      6.15 o 
  -5  -1  10       51.93       56.94     11.13 o 
  -4  -1  10       68.31       57.26     10.29 o 
  -3  -1  10        3.92        7.21      5.51 o 
  -2  -1  10        6.32        2.65      5.41 o 
  -1  -1  10        2.79        0.53      4.67 o 
   0  -1  10      142.50      128.31     13.26 o 
   1  -1  10      164.67      178.89      9.54 o 
   2  -1  10      315.49      274.22     11.66 o 
   3  -1  10       25.38       24.07      4.35 o 
   4  -1  10      219.69      206.25     10.50 o 
   5  -1  10        0.80        4.67      4.24 o 
   6  -1  10       30.07       23.33      6.79 o 
   7  -1  10       25.11       15.91      6.68 o 
   8  -1  10        0.74        0.32      4.67 o 
   9  -1  10       25.49       16.86      7.74 o 
  -9   0  10        0.45       -2.23      6.36 o 
  -8   0  10        0.72        0.95      6.47 o 
  -7   0  10       27.02       36.27     10.07 o 
  -6   0  10       75.56       99.04     14.10 o 
  -5   0  10       59.54       68.50     11.88 o 
  -4   0  10       11.20       19.19      7.42 o 
  -3   0  10        2.20       10.07      5.51 o 
  -2   0  10      351.41      371.25     22.37 o 
  -1   0  10      169.39      175.39     15.48 o 
   0   0  10        1.14        0.11      4.14 o 
   1   0  10      825.93      801.35     18.98 o 
   2   0  10      999.89      901.67     20.15 o 
   3   0  10       11.56       13.89      3.39 o 
   4   0  10      376.37      356.09     13.47 o 
   5   0  10      114.89       75.61      6.89 o 
   6   0  10       17.66       13.26      5.51 o 
   7   0  10       38.50       31.28      8.27 o 
   8   0  10      244.42      238.06     20.78 o 
   9   0  10        3.99        7.10      5.62 o 
  -9   1  10        0.64       -1.80      7.85 o 
  -8   1  10        1.80        8.48      6.79 o 
  -7   1  10        8.37        5.20      5.09 o 
  -6   1  10       11.94       15.48      7.10 o 
  -5   1  10      430.00      560.21     30.54 o 
  -4   1  10       30.82       34.15      8.38 o 
  -3   1  10       50.11       60.13      9.97 o 
  -2   1  10      129.80      164.47     15.27 o 
  -1   1  10        0.19       -3.82      4.24 o 
   0   1  10      126.85      142.84     13.68 o 
   1   1  10        0.09       -0.21      2.33 o 
   2   1  10        5.15       10.18      2.97 o 
   3   1  10      277.37      295.32     12.09 o 
   4   1  10       53.44       61.72      6.36 o 
   5   1  10       13.31       18.03      4.35 o 
   6   1  10       82.88       86.11     11.88 o 
   7   1  10       15.02       20.04      7.42 o 
   8   1  10        0.31        3.61      5.94 o 
   9   1  10       26.16       28.21      8.27 o 
  10   1  10        1.45        6.57      7.21 o 
  -9   2  10       25.30       25.98      9.76 o 
  -8   2  10        2.63       -5.62      7.42 o 
  -7   2  10       16.47        8.27      4.88 o 
  -6   2  10        0.29        2.54      4.88 o 
  -5   2  10       15.92       14.32      6.68 o 
  -4   2  10       72.85       79.00     11.03 o 
  -3   2  10      337.75      370.19     22.37 o 
  -2   2  10       19.42       24.92      6.89 o 
  -1   2  10        0.04        2.12      4.77 o 
   0   2  10      160.79      174.44     14.85 o 
   1   2  10       52.43       60.76      5.62 o 
   2   2  10       62.42       61.50      5.83 o 
   3   2  10      355.38      374.75     13.68 o 
   4   2  10      403.69      389.81     14.42 o 
   5   2  10      109.05      120.14      8.17 o 
   6   2  10      383.12      364.25     22.69 o 
   7   2  10       48.04       59.17     11.56 o 
   8   2  10        2.73       -0.74      5.94 o 
   9   2  10        0.21        2.01      5.51 o 
  10   2  10       44.85       34.57      9.65 o 
  -9   3  10       43.39       40.72     10.18 o 
  -8   3  10        0.35        2.01      7.21 o 
  -7   3  10        4.89        2.97      3.82 o 
  -6   3  10       56.86       70.73      8.06 o 
  -5   3  10        0.62       -1.70      4.35 o 
  -4   3  10       38.54       53.02      9.01 o 
  -3   3  10      272.41      264.04     17.92 o 
  -2   3  10       52.40       55.04      8.80 o 
  -1   3  10        2.72        4.88      4.77 o 
   0   3  10        4.04        6.15      4.88 o 
   1   3  10        0.01        4.03      4.35 o 
   2   3  10      234.98      252.80     11.45 o 
   3   3  10       16.28       25.34      4.45 o 
   4   3  10      132.87      136.05      9.23 o 
   5   3  10      184.58      204.34     10.18 o 
   6   3  10       20.87       24.07      7.42 o 
   7   3  10        2.96        4.35      6.15 o 
   8   3  10        1.28        1.80      5.73 o 
   9   3  10        6.01        9.12      6.79 o 
  10   3  10        9.66        7.74      6.57 o 
  -9   4  10        0.15       -4.67      5.94 o 
  -8   4  10        3.95       -0.85      5.94 o 
  -7   4  10       96.44       88.54      7.85 o 
  -6   4  10       57.21       48.14      5.73 o 
  -5   4  10       67.34       54.29      6.36 o 
  -4   4  10        0.03       -2.12      3.61 o 
  -3   4  10       99.03      124.28     13.68 o 
  -2   4  10       89.63      102.12     12.62 o 
  -1   4  10      349.99      386.31     22.90 o 
   0   4  10      420.18      496.48     25.45 o 
   1   4  10      154.70      184.19     15.27 o 
   2   4  10       64.34       70.62      5.83 o 
   3   4  10        4.47        5.09      2.44 o 
   4   4  10        0.57       -1.59      3.08 o 
   5   4  10       83.72       47.40     13.15 o 
   6   4  10      245.16      237.96     19.62 o 
   7   4  10      477.77      524.90     29.59 o 
   8   4  10      293.20      260.44     21.84 o 
   9   4  10        5.31        5.94      6.26 o 
  10   4  10        0.79       -1.17      5.09 o 
  -8   5  10        0.05       -2.97      5.51 o 
  -7   5  10       73.75       65.11      6.47 o 
  -6   5  10       15.78       12.72      4.03 o 
  -5   5  10       44.48       39.24      4.98 o 
  -4   5  10      259.82      268.50     17.07 o 
  -3   5  10        0.87        3.29      4.14 o 
  -2   5  10       70.61       74.02      9.33 o 
  -1   5  10      243.08      254.29     16.12 o 
   0   5  10        1.05        2.33      3.92 o 
   1   5  10       52.68       49.84      7.63 o 
   2   5  10        0.03        0.11      2.44 o 
   3   5  10       47.62       50.16      5.09 o 
   4   5  10       20.73       15.16      3.71 o 
   5   5  10        0.00       -2.65      2.65 o 
   6   5  10       78.97       91.30     12.83 o 
   7   5  10      103.69      113.04     14.53 o 
   8   5  10       19.69       19.19      8.70 o 
   9   5  10        0.24        3.71      6.57 o 
  -8   6  10       26.07       17.92      7.21 o 
  -7   6  10        0.17       -0.21      5.09 o 
  -6   6  10        0.00        1.27      3.08 o 
  -5   6  10       48.76       52.81      5.94 o 
  -4   6  10       28.64       27.99      4.24 o 
  -3   6  10      210.12      211.45     10.71 o 
  -2   6  10       85.18       79.11      9.12 o 
  -1   6  10      169.75      145.06     11.88 o 
   0   6  10       71.35       59.38      7.95 o 
   1   6  10       17.31        8.38      3.92 o 
   2   6  10      233.21      266.59     20.25 o 
   3   6  10       31.75       30.65      4.67 o 
   4   6  10        3.43        1.91      3.08 o 
   5   6  10        0.50       -2.97      2.97 o 
   6   6  10        0.32       -4.77      6.26 o 
   7   6  10        2.36        1.70      7.53 o 
   8   6  10       78.60       81.12     14.74 o 
   9   6  10      101.30      102.97     16.12 o 
  -8   7  10        0.86       -2.01      6.79 o 
  -7   7  10       17.61        8.59      6.36 o 
  -6   7  10       13.26       12.94      3.82 o 
  -5   7  10       21.92       15.80      4.03 o 
  -4   7  10       62.15       58.00      5.83 o 
  -3   7  10      314.12      300.41     17.81 o 
  -2   7  10      497.60      466.90     21.95 o 
  -1   7  10       17.28       19.72      5.51 o 
   0   7  10       29.17       31.60      6.57 o 
   1   7  10        8.48       13.47      4.98 o 
   2   7  10        4.06        3.39      3.08 o 
   3   7  10        0.33        0.42      2.65 o 
   4   7  10       28.15       37.86      5.83 o 
   5   7  10       41.61       48.78      5.94 o 
   6   7  10       15.64       11.45      9.44 o 
   7   7  10       18.64       11.03     10.39 o 
   8   7  10       43.51       48.14     12.72 o 
   9   7  10        0.96       -0.95      8.06 o 
  -6   8  10       79.90      118.24     16.12 o 
  -5   8  10        0.80       -0.21      4.14 o 
  -4   8  10        0.11        2.76      4.24 o 
  -3   8  10      141.67      140.72     12.94 o 
  -2   8  10        0.46        2.65      4.14 o 
  -1   8  10      145.51      150.47     13.36 o 
   0   8  10       14.06       17.71      6.26 o 
   1   8  10      180.84      187.80     14.85 o 
   2   8  10        0.30        4.35      4.14 o 
   3   8  10      111.85      135.10      9.76 o 
   4   8  10       41.84       34.25      5.51 o 
   5   8  10        0.14       -3.50      3.50 o 
   6   8  10       28.98       27.04     11.66 o 
   7   8  10        0.85       -6.68      6.68 o 
   8   8  10        0.00        2.23      8.17 o 
  -6   9  10        7.59        6.15      4.56 o 
  -5   9  10        2.26       -0.11      3.82 o 
  -4   9  10       23.76       28.74      7.21 o 
  -3   9  10       45.02       57.69     10.60 o 
  -2   9  10       25.21       26.19      7.95 o 
  -1   9  10      284.16      349.83     22.90 o 
   0   9  10      818.54      762.33     30.33 o 
   1   9  10       41.28       39.34      7.74 o 
   2   9  10        1.00        2.44      3.08 o 
   3   9  10       63.51       61.61      7.00 o 
   4   9  10        1.06        1.06      4.24 o 
   5   9  10        5.78        7.21      4.98 o 
   6   9  10       47.68       57.26     12.72 o 
   7   9  10       11.71        5.73      8.59 o 
   8   9  10       13.61       16.22      9.65 o 
  -5  10  10        1.13        2.44      5.09 o 
  -4  10  10       48.44       55.04      9.76 o 
  -3  10  10        4.68        6.15      5.09 o 
  -2  10  10        2.60        9.33      5.20 o 
  -1  10  10      116.52      132.02     14.00 o 
   0  10  10        3.10        6.79      6.26 o 
   1  10  10       41.04       44.33      9.76 o 
   2  10  10       19.17       16.54      4.98 o 
   3  10  10      121.45      137.54     10.29 o 
   4  10  10        0.12        1.70      4.35 o 
   5  10  10       14.75       20.89      5.83 o 
   6  10  10       17.25       11.35      9.23 o 
   7  10  10       10.93       15.27     10.50 o 
  -4  11  10        0.00        3.61      5.20 o 
  -3  11  10        0.68        4.35      5.51 o 
  -2  11  10       24.92       30.65      8.06 o 
  -1  11  10        2.59        1.38      5.20 o 
   0  11  10        0.24       -2.54      6.36 o 
   1  11  10      238.59      228.94     20.25 o 
   2  11  10      149.73      140.29     15.59 o 
   3  11  10        1.62        2.97      4.67 o 
   4  11  10        8.24       11.77      5.41 o 
   5  11  10        0.15        3.71      4.88 o 
   6  11  10        0.28        0.00      7.95 o 
  -3  12  10        6.96       10.18      6.26 o 
  -2  12  10       11.37       17.18      7.10 o 
  -1  12  10        1.34       -0.64      4.88 o 
   0  12  10        0.84       -0.53      6.47 o 
   1  12  10       27.67       31.92      9.76 o 
   2  12  10        8.61       16.65      8.70 o 
   3  12  10       34.69       36.16      7.10 o 
   4  12  10       15.59       20.68      6.26 o 
  -3  -7  11        0.23        3.82      5.94 o 
  -2  -7  11        6.30        9.97      6.68 o 
  -1  -7  11       25.58       24.71     11.03 o 
   0  -7  11        7.56        6.68     10.29 o 
   1  -7  11       10.59       14.00      6.36 o 
   2  -7  11        5.90        7.95      5.73 o 
   3  -7  11        1.54        3.18      5.62 o 
  -4  -6  11       10.96       17.07      8.91 o 
  -3  -6  11       22.88       27.78      9.12 o 
  -2  -6  11        4.14        4.14      5.94 o 
  -1  -6  11       42.56       40.30     11.13 o 
   0  -6  11        3.00        0.95      7.32 o 
   1  -6  11        0.32       -1.48      4.14 o 
   2  -6  11       26.60       21.00      6.04 o 
   3  -6  11        0.06       -1.91      4.45 o 
   4  -6  11       11.20       12.09      5.51 o 
   5  -6  11       21.23       21.84      7.63 o 
  -6  -5  11        9.95       18.56     10.92 o 
  -5  -5  11      122.57      123.11     16.44 o 
  -4  -5  11      254.25      243.26     22.48 o 
  -3  -5  11       22.80       29.37     10.07 o 
  -2  -5  11       41.28       45.49     10.60 o 
  -1  -5  11        3.16        1.48      6.68 o 
   0  -5  11        4.81       10.50      7.63 o 
   1  -5  11       46.69       41.57      6.68 o 
   2  -5  11       13.43        9.23      5.09 o 
   3  -5  11        9.74       11.35      4.98 o 
   4  -5  11        0.70       -2.23      3.82 o 
   5  -5  11        9.22       16.12      7.42 o 
   6  -5  11        0.04        1.38      5.09 o 
  -6  -4  11        0.07        3.50      8.06 o 
  -5  -4  11       22.37       23.75     10.50 o 
  -4  -4  11       33.57       37.64     11.24 o 
  -3  -4  11      409.75      368.81     25.87 o 
  -2  -4  11       13.28       11.13      8.38 o 
  -1  -4  11      231.20      229.26     20.78 o 
   0  -4  11        0.81       -0.85      6.89 o 
   1  -4  11       39.19       35.42      6.04 o 
   2  -4  11        0.86        0.53      3.92 o 
   3  -4  11       10.10       12.83      4.67 o 
   4  -4  11       50.04       39.98      6.79 o 
   5  -4  11       29.83       26.83      7.53 o 
   6  -4  11       13.43       11.88      6.26 o 
   7  -4  11       13.24       13.15      6.36 o 
  -7  -3  11        0.12       -0.42      8.17 o 
  -6  -3  11        0.57        0.74      8.06 o 
  -5  -3  11        1.24       -1.91      6.26 o 
  -4  -3  11        0.13        4.67      7.74 o 
  -3  -3  11      300.93      356.93     26.93 o 
  -2  -3  11     1029.37     1074.19     43.69 o 
  -1  -3  11        7.05       10.92      7.95 o 
   0  -3  11       83.11       69.46     11.45 o 
   1  -3  11        2.45        4.98      3.61 o 
   2  -3  11       13.67       16.97      4.35 o 
   3  -3  11       45.22       43.16      6.36 o 
   4  -3  11        0.77        2.86      3.50 o 
   5  -3  11        5.04        2.86      4.45 o 
   6  -3  11        0.01       -0.42      4.77 o 
   7  -3  11        1.94        3.71      4.56 o 
   8  -3  11       11.64       14.10      6.57 o 
  -7  -2  11        0.00       -0.85      7.53 o 
  -6  -2  11        0.38        2.97      7.10 o 
  -5  -2  11        0.05       -1.48      6.68 o 
  -4  -2  11        0.25        1.06      6.79 o 
  -3  -2  11        8.75        3.61      6.68 o 
  -2  -2  11       22.87       17.60      8.38 o 
  -1  -2  11     1024.69     1155.21     43.90 o 
   0  -2  11       33.50       33.93     10.39 o 
   1  -2  11      531.64      546.00     29.37 o 
   2  -2  11       56.33       53.97      6.36 o 
   3  -2  11        4.77        3.39      3.29 o 
   4  -2  11        0.22        0.32      3.08 o 
   5  -2  11       60.92       65.85     10.29 o 
   6  -2  11       14.46        8.17      5.51 o 
   7  -2  11       15.51       11.56      5.94 o 
   8  -2  11       36.96       34.89      8.91 o 
  -7  -1  11       12.52       12.62      9.33 o 
  -6  -1  11       20.49       25.24     10.18 o 
  -5  -1  11       11.68        8.06      7.21 o 
  -4  -1  11       24.76       18.13      8.17 o 
  -3  -1  11       10.99       14.63      6.89 o 
  -2  -1  11       24.89       23.97      7.85 o 
  -1  -1  11      793.25      787.04     34.57 o 
   0  -1  11     3111.86     3313.46     69.67 o 
   1  -1  11        0.03        2.97      5.94 o 
   2  -1  11       46.26       44.64      5.51 o 
   3  -1  11       12.35       17.71      4.03 o 
   4  -1  11        0.77        1.70      2.86 o 
   5  -1  11      252.02      206.89     16.33 o 
   6  -1  11        1.76        0.21      4.98 o 
   7  -1  11       13.47       14.10      6.15 o 
   8  -1  11        0.03       -2.01      4.67 o 
   9  -1  11        0.57        4.56      5.94 o 
  -8   0  11        2.82       -1.91      7.95 o 
  -7   0  11       28.49       29.16     10.50 o 
  -6   0  11      102.28      118.98     16.22 o 
  -5   0  11       80.62       97.77     14.53 o 
  -4   0  11       97.29       97.45     14.53 o 
  -3   0  11        1.08       -0.42      5.73 o 
  -2   0  11       43.98       52.17      9.97 o 
  -1   0  11       17.07        8.59      6.47 o 
   0   0  11        8.16        3.08      6.36 o 
   1   0  11      716.36      657.98     29.16 o 
   2   0  11      142.25      157.36      9.23 o 
   3   0  11     1185.65     1171.12     24.92 o 
   4   0  11      137.03      142.09      9.33 o 
   5   0  11       18.84       20.15      6.26 o 
   6   0  11        6.15       -0.53      4.35 o 
   7   0  11       52.50       50.58     10.18 o 
   8   0  11        0.00        3.61      5.83 o 
   9   0  11       13.06        9.01      6.26 o 
  -8   1  11       24.89       20.25     10.50 o 
  -7   1  11        9.75       14.74      8.48 o 
  -6   1  11        0.11        3.29      6.36 o 
  -5   1  11      130.74      147.72     16.97 o 
  -4   1  11       47.98       48.35     10.60 o 
  -3   1  11       87.83      114.10     14.42 o 
  -2   1  11      351.02      383.55     24.18 o 
  -1   1  11       16.96        5.83      6.15 o 
   0   1  11      114.87      127.78     13.89 o 
   1   1  11      956.28      889.37     33.83 o 
   2   1  11     4603.92     4832.50     51.64 o 
   3   1  11        9.22       11.35      4.24 o 
   4   1  11       79.02       79.42      7.53 o 
   5   1  11        1.48        0.74      4.77 o 
   6   1  11       20.15       25.03      7.53 o 
   7   1  11      137.54      133.93     15.16 o 
   8   1  11        1.29        3.29      5.62 o 
   9   1  11        9.64        6.47      5.83 o 
  -8   2  11       22.78       22.48      8.59 o 
  -7   2  11        0.21        2.65      5.30 o 
  -6   2  11       36.04       38.92      9.44 o 
  -5   2  11      141.78      183.24     18.13 o 
  -4   2  11       47.91       53.44     10.29 o 
  -3   2  11      244.89      268.92     20.15 o 
  -2   2  11      476.99      482.70     26.62 o 
  -1   2  11      134.19      129.37     14.00 o 
   0   2  11       74.78       77.62     11.45 o 
   1   2  11        5.38        0.85      5.62 o 
   2   2  11        5.56       -2.01      3.71 o 
   3   2  11      340.61      343.89     13.89 o 
   4   2  11      345.18      396.91     15.59 o 
   5   2  11     1598.80     1731.44     48.46 o 
   6   2  11        6.42       17.50      7.42 o 
   7   2  11      104.38      111.56     14.95 o 
   8   2  11       21.15       19.51      8.59 o 
   9   2  11       10.57       12.30      6.89 o 
  -8   3  11        1.61        4.24      8.38 o 
  -7   3  11       13.72       14.95      4.88 o 
  -6   3  11       32.76       29.06      9.33 o 
  -5   3  11       85.87      108.37     13.47 o 
  -4   3  11      192.13      227.25     18.13 o 
  -3   3  11       89.84       82.39     11.13 o 
  -2   3  11        5.76        8.38      6.04 o 
  -1   3  11       15.71       16.12      5.83 o 
   0   3  11      100.81      107.31     12.51 o 
   1   3  11       69.15       82.71     10.71 o 
   2   3  11       30.44       16.65      6.36 o 
   3   3  11       60.07       63.52      6.57 o 
   4   3  11     2772.81     3202.33     44.22 o 
   5   3  11      112.71       91.94      8.80 o 
   6   3  11      260.35      281.86     21.10 o 
   7   3  11        0.53       -1.59      5.83 o 
   8   3  11       10.35       17.18      8.06 o 
   9   3  11        1.55       -2.44      5.41 o 
  -8   4  11       36.39       33.51     10.18 o 
  -7   4  11        5.01        7.00      4.67 o 
  -6   4  11        1.55        2.97      3.71 o 
  -5   4  11        2.24        3.82      4.56 o 
  -4   4  11       31.62       34.25      8.27 o 
  -3   4  11        0.18        2.23      5.73 o 
  -2   4  11       34.83       41.67      9.12 o 
  -1   4  11        1.42        4.67      5.94 o 
   0   4  11      143.01      162.35     15.80 o 
   1   4  11       83.83       98.41     12.72 o 
   2   4  11       14.20       11.13      6.26 o 
   3   4  11       13.37        8.38      3.61 o 
   4   4  11        4.60       -3.61      3.61 o 
   5   4  11      253.31      278.46     12.62 o 
   6   4  11      369.79      406.56     26.19 o 
   7   4  11      476.99      518.54     30.96 o 
   8   4  11        0.23        2.12      6.57 o 
   9   4  11       71.89       66.49     12.19 o 
  -8   5  11        1.21        3.39      7.42 o 
  -7   5  11        0.41       -0.74      3.39 o 
  -6   5  11        6.79        4.14      3.61 o 
  -5   5  11       39.95       36.80      5.73 o 
  -4   5  11        7.44       11.35      5.51 o 
  -3   5  11      192.01      180.80     15.06 o 
  -2   5  11      194.40      200.63     15.48 o 
  -1   5  11       36.84       33.40      7.21 o 
   0   5  11       90.66       71.26      9.54 o 
   1   5  11       10.06       12.51      5.73 o 
   2   5  11        0.79       -0.53      3.92 o 
   3   5  11       12.13       14.00      3.82 o 
   4   5  11        8.73        5.20      3.71 o 
   5   5  11       31.74       21.95      4.88 o 
   6   5  11     1335.58     1447.46     47.82 o 
   7   5  11       30.21       32.55     10.50 o 
   8   5  11      153.66      158.64     18.03 o 
   9   5  11        0.33        6.26      6.79 o 
  -8   6  11       19.71       19.94      8.27 o 
  -7   6  11       15.56       14.32      4.56 o 
  -6   6  11       31.63       24.92      5.30 o 
  -5   6  11        0.88       -0.53      3.18 o 
  -4   6  11        8.44        7.63      3.39 o 
  -3   6  11        1.64        1.80      3.92 o 
  -2   6  11       67.04       62.56      8.70 o 
  -1   6  11       78.63       66.81      8.80 o 
   0   6  11        0.58        3.61      4.45 o 
   1   6  11        0.58        2.54      4.35 o 
   2   6  11       92.50       75.71      9.12 o 
   3   6  11       53.45       65.75      6.57 o 
   4   6  11       21.76       13.57      4.03 o 
   5   6  11        8.33        4.56      3.50 o 
   6   6  11        1.89        2.44      8.06 o 
   7   6  11       50.35       83.03     14.74 o 
   8   6  11      118.90      113.78     17.39 o 
   9   6  11       96.75      109.43     17.18 o 
  -7   7  11        2.66        3.39      6.57 o 
  -6   7  11        6.47        7.74      4.03 o 
  -5   7  11        1.74        2.65      3.61 o 
  -4   7  11        0.69        0.95      4.14 o 
  -3   7  11      102.85       90.24     10.82 o 
  -2   7  11        0.68        3.08      4.35 o 
  -1   7  11       39.75       37.33      7.42 o 
   0   7  11       15.02       19.94      6.04 o 
   1   7  11       47.71       51.75      8.38 o 
   2   7  11      115.01      103.71     10.60 o 
   3   7  11       17.17       16.86      4.35 o 
   4   7  11        0.03        0.00      3.39 o 
   5   7  11        4.12        4.77      5.51 o 
   6   7  11        0.84       -2.23      8.06 o 
   7   7  11       11.38        6.57      9.54 o 
   8   7  11      340.90      387.26     29.90 o 
  -6   8  11       11.46       18.98      6.57 o 
  -5   8  11        1.51        0.00      4.14 o 
  -4   8  11       15.31       21.21      6.15 o 
  -3   8  11        0.54        0.74      4.24 o 
  -2   8  11        1.55        4.77      4.35 o 
  -1   8  11        5.50        8.91      4.98 o 
   0   8  11       52.37       53.55      8.80 o 
   1   8  11       25.19       27.04      7.10 o 
   2   8  11        9.13        6.57      5.83 o 
   3   8  11        5.34        6.26      4.35 o 
   4   8  11       16.08       22.27      6.89 o 
   5   8  11       36.24       39.13      6.26 o 
   6   8  11       15.87       20.57     10.60 o 
   7   8  11        1.38        1.70      8.06 o 
   8   8  11        2.27       -0.85      8.70 o 
  -6   9  11       13.74       22.27      6.47 o 
  -5   9  11        0.00       -1.91      6.57 o 
  -4   9  11       12.27       21.21      9.65 o 
  -3   9  11       43.52       72.74     13.36 o 
  -2   9  11        2.81        3.39      5.30 o 
  -1   9  11       94.16      176.66     19.72 o 
   0   9  11       87.48      157.36     20.25 o 
   1   9  11        1.77        5.20      9.97 o 
   2   9  11        6.86        6.36      6.15 o 
   3   9  11       33.71       44.11      6.68 o 
   4   9  11       55.85       66.28      7.74 o 
   5   9  11        1.37       -0.11      4.56 o 
   6   9  11       28.26       35.84     11.56 o 
   7   9  11        2.92       10.07      9.12 o 
  -5  10  11        0.24        0.64      4.45 o 
  -4  10  11        0.72        5.62      4.77 o 
  -3  10  11        5.79        5.94      4.67 o 
  -2  10  11       16.46       14.21      5.73 o 
  -1  10  11       14.74        7.53      5.20 o 
   0  10  11        0.26        4.98      5.73 o 
   1  10  11        0.16        0.64      5.62 o 
   2  10  11        9.97       16.12      7.32 o 
   3  10  11       16.89       10.92      7.63 o 
   4  10  11        4.44        3.50      5.41 o 
   5  10  11       20.75       24.28      6.57 o 
   6  10  11        4.15        8.80      9.97 o 
  -4  11  11        0.15       -1.91      4.98 o 
  -3  11  11        3.57        4.14      5.73 o 
  -2  11  11        6.10       10.18      6.47 o 
  -1  11  11       32.83       36.37      8.80 o 
   0  11  11        6.81        8.17      7.21 o 
   1  11  11       46.29       51.11     10.92 o 
   2  11  11      121.70      126.72     15.38 o 
   3  11  11       36.14       36.58     10.29 o 
   4  11  11        1.24        6.57      4.98 o 
   5  11  11        6.29       11.56      5.62 o 
  -2  12  11        0.09        5.94      6.15 o 
  -1  12  11        0.91        3.50      5.83 o 
   0  12  11        3.48        1.17      7.74 o 
   1  12  11        7.54        6.89      8.38 o 
   2  12  11       15.36       10.18      8.48 o 
   3  12  11        0.08        4.67      8.17 o 
  -3  -6  12       12.59       11.88      7.63 o 
  -2  -6  12        0.40        8.59      7.63 o 
  -1  -6  12        0.18       -3.39      8.59 o 
   0  -6  12        9.87        9.86      9.44 o 
   1  -6  12        6.11       10.39      9.01 o 
   2  -6  12        0.23       -6.79      8.91 o 
   3  -6  12        0.46        0.42      5.30 o 
  -4  -5  12      113.67      121.31     16.97 o 
  -3  -5  12       26.94       23.97      8.80 o 
  -2  -5  12        0.62        2.65      6.36 o 
  -1  -5  12        1.79        5.20      9.54 o 
   0  -5  12       20.51       12.19      8.59 o 
   1  -5  12       62.19       69.56     13.57 o 
   2  -5  12       29.99       34.25     10.92 o 
   3  -5  12        0.07        0.85      4.24 o 
   4  -5  12       14.64       23.12      6.79 o 
   5  -5  12        0.70        4.35      5.41 o 
  -5  -4  12       20.20       29.80     10.71 o 
  -4  -4  12       52.79       68.71     14.63 o 
  -3  -4  12       44.45       60.55     13.26 o 
  -2  -4  12      150.81      150.79     17.71 o 
  -1  -4  12        9.96        7.00      7.95 o 
   0  -4  12       14.02       17.50      8.59 o 
   1  -4  12       24.89       33.19      9.54 o 
   2  -4  12       16.64       20.25      8.70 o 
   3  -4  12        0.00        0.64      4.03 o 
   4  -4  12        6.68        3.82      4.24 o 
   5  -4  12        1.83        6.04      5.41 o 
   6  -4  12        3.22        1.48      5.20 o 
  -6  -3  12        0.63       -4.24      6.57 o 
  -5  -3  12        4.79        8.59      8.17 o 
  -4  -3  12       79.28       94.48     15.38 o 
  -3  -3  12        6.35        4.45      7.53 o 
  -2  -3  12      444.28      493.62     32.45 o 
  -1  -3  12      153.90      158.53     18.66 o 
   0  -3  12        0.01       -5.73      6.57 o 
   1  -3  12       10.75       14.74      8.48 o 
   2  -3  12        7.11       -1.17      7.63 o 
   3  -3  12       36.01       33.40      6.26 o 
   4  -3  12       15.28       16.22      4.88 o 
   5  -3  12        2.51        2.33      5.09 o 
   6  -3  12        7.45       16.44      6.15 o 
   7  -3  12        0.25        7.10      5.41 o 
  -7  -2  12       10.99       13.68     10.50 o 
  -6  -2  12       21.36       25.56      9.86 o 
  -5  -2  12        7.67        6.36      8.27 o 
  -4  -2  12       39.92       24.60      8.91 o 
  -3  -2  12       19.89       15.27      8.38 o 
  -2  -2  12      229.36      275.60     23.12 o 
  -1  -2  12       73.39       60.76     12.51 o 
   0  -2  12      228.94      232.12     20.15 o 
   1  -2  12       95.81       96.60     13.57 o 
   3  -2  12       31.29       33.19      5.51 o 
   4  -2  12       38.68       44.01      6.15 o 
   5  -2  12        7.02        3.82      4.98 o 
   6  -2  12        1.72        0.00      4.98 o 
   7  -2  12        1.13        1.91      5.20 o 
  -7  -1  12       18.85       30.96     11.35 o 
  -6  -1  12        0.89        3.92      8.38 o 
  -5  -1  12        4.83        6.89      8.17 o 
  -4  -1  12        0.01       -0.85      6.36 o 
  -3  -1  12       30.51       43.90     11.24 o 
  -2  -1  12      237.21      245.38     20.47 o 
  -1  -1  12       14.07       14.53      8.17 o 
   0  -1  12     1116.72      979.71     37.75 o 
   1  -1  12      658.08      595.42     28.74 o 
   2  -1  12        0.41        7.74      5.94 o 
   3  -1  12       65.71       60.13      6.36 o 
   4  -1  12        2.57        1.59      3.39 o 
   5  -1  12       52.74       38.28      7.95 o 
   6  -1  12       17.36       26.72      7.85 o 
   7  -1  12        1.27        1.70      5.09 o 
   8  -1  12       13.73       22.90      7.63 o 
  -7   0  12        4.40       13.04      9.01 o 
  -6   0  12        1.19       -2.97      7.74 o 
  -5   0  12       23.74       35.31     11.45 o 
  -4   0  12       16.60       15.06      8.48 o 
  -3   0  12        1.45       -5.09      5.09 o 
  -2   0  12        2.43        6.04      6.68 o 
  -1   0  12       24.36       24.92      9.44 o 
   0   0  12      604.40      592.98     30.01 o 
   1   0  12       93.84       82.29     12.09 o 
   2   0  12      392.14      374.11     22.48 o 
   3   0  12      135.30      140.40      9.65 o 
   4   0  12       11.95       13.04      4.35 o 
   5   0  12       30.24       35.42      7.85 o 
   6   0  12       31.46       32.02      8.27 o 
   7   0  12        6.18        8.38      6.57 o 
   8   0  12        2.11       11.45      6.57 o 
  -7   1  12        1.83       10.92      9.01 o 
  -6   1  12       15.06       21.84      8.70 o 
  -5   1  12      133.39      181.44     19.94 o 
  -4   1  12        1.41       -3.71      6.79 o 
  -3   1  12      108.52      132.34     16.12 o 
  -2   1  12       45.62       51.11     10.92 o 
  -1   1  12        0.47       -2.54      7.00 o 
   0   1  12      543.85      575.38     29.80 o 
   1   1  12      445.61      454.92     25.98 o 
   2   1  12      671.31      657.67     30.33 o 
   3   1  12     1682.12     1795.27     32.87 o 
   4   1  12        3.78        5.30      4.03 o 
   5   1  12       17.91       19.83      7.21 o 
   6   1  12       49.75       58.96     10.60 o 
   7   1  12      128.85      124.07     14.85 o 
   8   1  12       21.51       31.18      9.01 o 
  -8   2  12        7.19        4.88      8.17 o 
  -7   2  12       13.38       18.03      6.79 o 
  -6   2  12        3.73        5.51      7.00 o 
  -5   2  12       16.48       13.47      8.27 o 
  -4   2  12        2.82        2.54      6.79 o 
  -3   2  12        4.05        2.65      5.94 o 
  -2   2  12      114.17      124.81     15.06 o 
  -1   2  12      151.75      173.48     17.39 o 
   0   2  12       22.56       21.10      8.80 o 
   1   2  12        3.32       16.12      7.63 o 
   2   2  12      237.84      236.90     18.45 o 
   3   2  12       96.00      112.62      9.12 o 
   4   2  12      625.54      642.18     20.15 o 
   5   2  12       11.38        8.48      5.73 o 
   6   2  12       46.78       47.93      9.65 o 
   7   2  12        0.55        0.42      5.94 o 
   8   2  12        0.84        1.17      6.36 o 
   9   2  12        0.70        7.85      6.57 o 
  -8   3  12        3.25       -4.45      8.59 o 
  -7   3  12        0.04        0.95      5.09 o 
  -6   3  12       23.80       31.07      9.44 o 
  -5   3  12        7.15        0.00      6.36 o 
  -4   3  12        0.12        0.64      5.51 o 
  -3   3  12      271.24      287.05     20.89 o 
  -2   3  12       16.41       13.57      7.10 o 
  -1   3  12       39.04       41.57      9.86 o 
   0   3  12      110.67      123.64     14.53 o 
   1   3  12       11.49       12.94      7.00 o 
   2   3  12      174.50      161.50     14.42 o 
   3   3  12      267.08      269.45     18.77 o 
   4   3  12      374.17      385.25     15.59 o 
   5   3  12     1375.94     1543.74     47.29 o 
   6   3  12       21.17       22.90      8.17 o 
   7   3  12        0.17        0.95      5.62 o 
   8   3  12        7.35        5.62      6.04 o 
   9   3  12        6.30        5.51      6.47 o 
  -7   4  12        0.14        1.48      4.03 o 
  -6   4  12        7.49       18.88      5.62 o 
  -5   4  12       32.03       43.05      9.44 o 
  -4   4  12        4.11        1.80      7.10 o 
  -3   4  12       69.12      101.27     13.89 o 
  -2   4  12       19.83       14.95      7.00 o 
  -1   4  12       12.56        9.44      6.15 o 
   0   4  12       11.51       11.03      7.10 o 
   1   4  12       75.77       75.08     12.19 o 
   2   4  12        0.86       -0.42      5.94 o 
   3   4  12       41.81       32.87      8.06 o 
   4   4  12       92.17       97.56      8.06 o 
   5   4  12        0.90        5.09      6.79 o 
   6   4  12      162.80      167.23     17.71 o 
   7   4  12       48.09       54.72     11.98 o 
   8   4  12       26.66       21.00      8.70 o 
   9   4  12       14.95       13.57      8.17 o 
  -7   5  12        0.00       -2.54      3.50 o 
  -6   5  12        0.44        2.86      3.50 o 
  -5   5  12        4.87        6.79      4.45 o 
  -4   5  12        0.39       -4.24      4.24 o 
  -3   5  12       20.39       14.85      6.04 o 
  -2   5  12       16.11       10.60      5.51 o 
  -1   5  12      111.88       85.89     11.24 o 
   0   5  12       23.09       10.50      6.04 o 
   1   5  12        1.02        0.00      4.45 o 
   2   5  12        2.20       -0.95      4.24 o 
   3   5  12        0.26        4.35      5.20 o 
   4   5  12       13.39       17.81      4.24 o 
   5   5  12       18.10        9.86      6.79 o 
   6   5  12       25.60       25.45      8.59 o 
   7   5  12      566.26      550.88     30.43 o 
   8   5  12       39.58       34.36      9.33 o 
  -7   6  12        0.21       -0.53      3.92 o 
  -6   6  12       13.58        7.85      4.24 o 
  -5   6  12        0.29        2.97      3.18 o 
  -4   6  12       16.80       16.22      4.88 o 
  -3   6  12       25.31       24.07      6.57 o 
  -2   6  12       15.21       17.07      6.15 o 
  -1   6  12        0.17        2.12      4.77 o 
   0   6  12       49.60       37.22      7.95 o 
   1   6  12       11.31        7.32      5.09 o 
   2   6  12        9.82       21.63      6.26 o 
   3   6  12       53.04       44.96      7.85 o 
   4   6  12        0.41       -1.70      3.39 o 
   5   6  12       26.80       28.63      9.23 o 
   6   6  12       50.95       46.34     11.45 o 
   7   6  12       16.70       32.66     11.56 o 
   8   6  12       29.84       43.37     11.56 o 
  -6   7  12        2.52        0.00      3.50 o 
  -5   7  12       14.22       23.22      6.79 o 
  -4   7  12       15.38        4.77      4.98 o 
  -3   7  12        0.32       -0.85      4.45 o 
  -2   7  12        5.41        7.10      4.88 o 
  -1   7  12       39.62       26.19      7.00 o 
   0   7  12       29.82       22.48      6.89 o 
   1   7  12      168.67      144.96     13.57 o 
   2   7  12       90.53       90.13     10.71 o 
   3   7  12        2.58        4.24      4.98 o 
   4   7  12       10.18        8.70      4.35 o 
   5   7  12        9.28        4.24      9.23 o 
   6   7  12        4.71        5.41      9.86 o 
   7   7  12       36.78       29.59     12.19 o 
   8   7  12       29.89       43.79     13.68 o 
  -6   8  12        2.41        0.11      4.24 o 
  -5   8  12        0.35        0.42      4.35 o 
  -4   8  12        1.48       -2.23      4.24 o 
  -3   8  12        5.45        2.23      4.56 o 
  -2   8  12        0.00        2.76      4.35 o 
  -1   8  12       11.38        6.89      5.62 o 
   0   8  12       58.68       54.19      9.33 o 
   1   8  12        1.04       -2.23      4.98 o 
   2   8  12        0.61        0.53      5.20 o 
   3   8  12        0.80       -1.70      4.88 o 
   4   8  12       25.12       23.33      8.48 o 
   5   8  12       86.04      167.65     20.47 o 
   6   8  12        0.87       -1.06      8.38 o 
   7   8  12        7.06        9.12      9.33 o 
  -5   9  12        2.32        5.20      8.38 o 
  -4   9  12        0.13        4.24      4.98 o 
  -3   9  12       33.21       37.54      8.27 o 
  -2   9  12        6.61        9.01      5.73 o 
  -1   9  12       12.13        5.62      6.15 o 
   0   9  12        6.54        4.56      6.26 o 
   1   9  12        2.40       -0.32      6.04 o 
   2   9  12       20.35       37.64     13.15 o 
   3   9  12       71.72       82.08     12.83 o 
   4   9  12       19.94       14.95      6.79 o 
   5   9  12        4.88        5.30      8.59 o 
   6   9  12        0.08       10.39      9.44 o 
   7   9  12        2.82        9.01      9.23 o 
  -4  10  12        6.43        7.42      5.30 o 
  -3  10  12       11.54       18.77      7.10 o 
  -2  10  12        0.01       -2.76      4.98 o 
  -1  10  12        5.16        6.26      6.79 o 
   0  10  12        7.58       11.35      7.10 o 
   1  10  12        0.67        0.53      5.73 o 
   2  10  12       33.99       29.27      8.38 o 
   3  10  12        5.17        4.45      6.57 o 
   4  10  12        0.07       -4.03      6.47 o 
   5  10  12        1.06       11.77      8.80 o 
   6  10  12       13.53       30.22     12.51 o 
  -3  11  12        0.80        5.09      5.62 o 
  -2  11  12        0.09        1.80      4.88 o 
  -1  11  12        2.54        2.76      6.57 o 
   0  11  12        1.19        2.54      6.79 o 
   1  11  12       20.82       17.60      9.01 o 
   2  11  12       30.71       24.39      9.65 o 
   3  11  12        1.11        0.11      7.53 o 
   4  11  12        0.84       -0.42      8.48 o 
   1  12  12        0.05       -2.65      8.17 o 
  -2  -5  13        0.07        8.80      7.21 o 
  -1  -5  13        1.91        3.18      8.48 o 
   0  -5  13        0.39        1.59      8.06 o 
   1  -5  13       12.45        9.65      9.23 o 
   2  -5  13        0.01        9.86      9.97 o 
   3  -5  13        6.07        5.83      9.76 o 
  -4  -4  13       22.76       27.46     10.39 o 
  -3  -4  13        0.48       -3.08      7.21 o 
  -2  -4  13       17.84       24.92     10.07 o 
  -1  -4  13       18.26       25.87     11.66 o 
   0  -4  13        1.54        2.01      8.91 o 
   1  -4  13        2.77        9.65      8.70 o 
   2  -4  13       22.52       18.66     10.18 o 
   3  -4  13        5.33        0.32      8.70 o 
   4  -4  13        6.55        5.30      4.88 o 
  -5  -3  13       21.13       36.16     11.03 o 
  -4  -3  13       17.35       34.25     10.82 o 
  -3  -3  13       14.14        9.86      7.95 o 
  -2  -3  13       30.58       24.39      9.65 o 
  -1  -3  13        3.07        6.15      8.48 o 
   0  -3  13       11.66       10.92      9.01 o 
   1  -3  13        0.40       -1.38      7.74 o 
   2  -3  13        0.89        3.61      7.85 o 
   3  -3  13       14.54       15.59      8.38 o 
   4  -3  13        5.09        2.12      4.67 o 
   5  -3  13        6.07       11.24      6.04 o 
  -5  -2  13        0.35        3.92      7.53 o 
  -4  -2  13        5.71        3.71      7.85 o 
  -3  -2  13       36.52       34.78     10.18 o 
  -2  -2  13       47.82       62.78     12.51 o 
  -1  -2  13        4.80        5.83      7.95 o 
   0  -2  13       69.38       74.12     13.15 o 
   1  -2  13        9.40       12.41      8.38 o 
   2  -2  13        0.00        6.68      7.00 o 
   3  -2  13        3.85        4.14      7.10 o 
   4  -2  13        2.26        4.56      3.82 o 
   5  -2  13        4.22        4.24      5.09 o 
  -6  -1  13       77.01       79.42     15.27 o 
  -5  -1  13       10.02       18.56     10.18 o 
  -4  -1  13        0.06       -4.88      7.00 o 
  -3  -1  13        0.02       -2.01      5.94 o 
  -2  -1  13       29.70       55.14     12.09 o 
  -1  -1  13       78.12       67.02     12.94 o 
   0  -1  13        0.84        2.33      6.47 o 
   1  -1  13       10.06        7.32      6.57 o 
   2  -1  13       24.48       30.22      8.80 o 
   3  -1  13       28.11       30.01      8.59 o 
   4  -1  13        1.92        1.38      3.92 o 
   5  -1  13        4.12        2.44      5.51 o 
   6  -1  13       52.15       55.99     10.18 o 
   7  -1  13        1.53       -0.95      5.41 o 
  -6   0  13        3.09        5.94      9.23 o 
  -5   0  13        7.65       15.27      9.23 o 
  -4   0  13        2.51       -0.74      7.00 o 
  -3   0  13      135.30      142.41     18.24 o 
  -2   0  13        9.36        4.67      8.17 o 
  -1   0  13       12.78       17.81      9.23 o 
   0   0  13        6.18        0.00      7.42 o 
   1   0  13       27.38       23.22      8.59 o 
   3   0  13       77.82       82.39     12.30 o 
   4   0  13        3.90        7.32      4.03 o 
   5   0  13        1.43        3.92      5.41 o 
   6   0  13       17.38       26.09      7.95 o 
   7   0  13        1.16        5.83      5.94 o 
  -7   1  13        0.05        2.33      7.74 o 
  -6   1  13        6.74        7.53      7.85 o 
  -5   1  13       22.92       32.55     11.24 o 
  -4   1  13      279.25      300.84     26.40 o 
  -3   1  13        0.06       -0.85      7.95 o 
  -2   1  13        0.19       -4.24      6.26 o 
  -1   1  13       93.59       85.36     14.10 o 
   0   1  13        5.08       -4.67      6.79 o 
   1   1  13       66.01       65.85     12.09 o 
   3   1  13       13.36       23.65      8.48 o 
   4   1  13       73.53       68.50     11.13 o 
   5   1  13       19.57       27.25      8.27 o 
   6   1  13       17.87       17.92      7.42 o 
   7   1  13       43.01       39.66      9.86 o 
   8   1  13        1.76        7.63      6.47 o 
  -7   2  13       15.96       22.59      9.23 o 
  -6   2  13       29.39       41.04     10.50 o 
  -5   2  13       75.93      106.15     16.22 o 
  -4   2  13        0.04        0.53      6.68 o 
  -3   2  13       16.41       17.81      8.59 o 
  -2   2  13        0.31       -1.17      6.47 o 
  -1   2  13      152.76      119.61     15.59 o 
   0   2  13       11.82       12.41      8.06 o 
   1   2  13       18.06       16.12      7.85 o 
   2   2  13       11.20       12.51      7.32 o 
   3   2  13       77.75       73.17     11.24 o 
   4   2  13       84.91       99.15     12.94 o 
   5   2  13       18.09       23.12      7.53 o 
   6   2  13        0.04       -0.11      6.04 o 
   7   2  13        3.90        0.00      6.47 o 
   8   2  13        6.29        9.12      7.21 o 
  -7   3  13        6.77       11.66      6.89 o 
  -6   3  13        0.47        1.59      6.47 o 
  -5   3  13        0.01       -1.80      6.57 o 
  -4   3  13        2.06        2.86      6.26 o 
  -3   3  13       31.13       40.30      9.97 o 
  -2   3  13      453.61      453.43     27.99 o 
  -1   3  13        4.41       -2.33      6.36 o 
   0   3  13        3.01        0.00      6.47 o 
   1   3  13       79.97       92.15     12.94 o 
   2   3  13        0.21       -0.64      5.41 o 
   3   3  13       34.57       26.09      7.74 o 
   4   3  13       64.20       52.17      9.23 o 
   5   3  13        2.39       -1.06      6.26 o 
   6   3  13       50.49       60.44     11.66 o 
   7   3  13        2.43        5.30      6.57 o 
   8   3  13        3.89       11.88      7.42 o 
  -7   4  13       20.86       23.22      6.04 o 
  -6   4  13       20.76       29.48      6.68 o 
  -5   4  13       19.27       34.25     10.50 o 
  -4   4  13       69.51       86.85     14.85 o 
  -3   4  13       96.70      103.28     15.69 o 
  -2   4  13        3.91        4.03      5.94 o 
  -1   4  13        2.02        6.26      7.10 o 
   0   4  13        7.49       12.72      7.32 o 
   1   4  13       28.21       10.92      7.32 o 
   2   4  13        0.59        4.56      7.21 o 
   3   4  13       13.65       20.57      7.95 o 
   4   4  13        0.01       -0.11      4.45 o 
   5   4  13       32.29       36.27      9.97 o 
   6   4  13       74.92       81.55     13.47 o 
   7   4  13        0.81       -1.06      6.68 o 
   8   4  13        0.28        2.33      6.89 o 
  -6   5  13       11.30       15.38      8.38 o 
  -5   5  13        2.69        2.01      5.51 o 
  -4   5  13       10.77       14.63      6.89 o 
  -3   5  13        0.38        5.30      5.62 o 
  -2   5  13        5.98        7.00      5.94 o 
  -1   5  13       41.61       27.78      8.06 o 
   0   5  13      676.65      583.86     28.21 o 
   1   5  13       10.83        8.17      5.73 o 
   2   5  13       23.84       31.39      7.85 o 
   3   5  13       89.35       93.42     11.66 o 
   4   5  13        3.19        0.32      5.51 o 
   5   5  13       72.27       86.74     13.26 o 
   6   5  13      158.51      160.97     17.50 o 
   7   5  13        0.63       11.45      6.68 o 
   8   5  13        4.42        8.70      7.00 o 
  -6   6  13        0.24        1.06      4.03 o 
  -5   6  13       34.57       32.98      6.26 o 
  -4   6  13       14.72       14.53      6.36 o 
  -3   6  13        9.20       14.42      6.36 o 
  -2   6  13       61.13       46.45      9.12 o 
  -1   6  13      195.69      161.08     15.69 o 
   0   6  13       22.39       18.77      7.53 o 
   1   6  13       20.86       24.18      8.06 o 
   2   6  13       16.62       14.85      6.26 o 
   3   6  13       84.41       71.37      9.97 o 
   4   6  13        0.07       -4.88      4.88 o 
   5   6  13        5.68        8.48      7.63 o 
   6   6  13        0.01        2.65      8.59 o 
   7   6  13        0.06       11.88      8.48 o 
  -6   7  13        5.48        7.00      5.73 o 
  -5   7  13       48.95       48.57      9.33 o 
  -4   7  13       18.19       14.42      6.26 o 
  -3   7  13        7.33       12.51      5.73 o 
  -2   7  13       45.17       37.11      7.95 o 
  -1   7  13        8.36        1.06      5.20 o 
   0   7  13        0.15       -3.39      4.98 o 
   1   7  13       20.98        9.01      6.36 o 
   2   7  13      443.90      408.89     22.69 o 
   3   7  13       15.44       14.00      6.57 o 
   4   7  13       28.40       40.51      8.17 o 
   6   7  13        1.57       -8.48      8.48 o 
   7   7  13        8.32       14.74      9.54 o 
  -5   8  13       25.62       33.72      8.06 o 
  -4   8  13        0.88        2.01      4.45 o 
  -3   8  13       13.88       20.04      6.68 o 
  -2   8  13        1.21        1.06      4.24 o 
  -1   8  13        3.04       -0.21      5.51 o 
   0   8  13       32.74       32.66      8.27 o 
   1   8  13      146.36      126.29     13.47 o 
   2   8  13        6.38        5.51      5.94 o 
   3   8  13        5.02        6.68      6.26 o 
   4   8  13        6.71        7.32      6.36 o 
   6   8  13        0.37        3.92      8.38 o 
  -4   9  13        3.14        7.74      5.41 o 
  -3   9  13       26.26       28.31      7.42 o 
  -2   9  13        9.63       10.07      5.41 o 
  -1   9  13        1.33       -0.95      5.51 o 
   0   9  13       82.55       74.23     11.35 o 
   1   9  13        0.25       -1.38      5.73 o 
   2   9  13        6.64        4.24      7.00 o 
   3   9  13        0.64        1.59      9.44 o 
   4   9  13      111.53      107.53     15.16 o 
   6   9  13        1.13       -1.70      8.70 o 
  -3  10  13       44.87      108.06     18.24 o 
  -2  10  13       13.38       28.10     11.56 o 
  -1  10  13        5.01        2.44     11.56 o 
   0  10  13        0.00        2.54     11.98 o 
   1  10  13        1.49        1.70      9.12 o 
   2  10  13        0.10        4.67      7.00 o 
   3  10  13       13.50        5.41      7.32 o 
   4  10  13        0.58       -2.97      6.68 o 
  -1  11  13        2.02        1.27      6.15 o 
   0  11  13        0.00       -0.95      6.57 o 
   1  11  13        5.89        8.27      7.42 o 
   2  11  13       16.05       13.89      9.97 o 
   3  11  13        5.16        5.41      8.59 o 
  -1  -4  14        0.03        4.14     10.39 o 
   0  -4  14        2.30        2.54      9.97 o 
   1  -4  14        1.14        4.24     10.29 o 
   2  -4  14        3.39        5.83     10.50 o 
  -3  -3  14        0.60        0.42      6.57 o 
  -2  -3  14        3.03        6.68      7.85 o 
  -1  -3  14        1.54        7.32      9.97 o 
   0  -3  14        1.13       -0.85      8.59 o 
   1  -3  14       31.64       24.18     10.71 o 
   2  -3  14        3.39        7.85      8.38 o 
   3  -3  14        0.99       -4.03      8.59 o 
   4  -3  14        5.21        3.08      8.17 o 
  -4  -2  14        5.95       -1.91      7.32 o 
  -3  -2  14        6.36       10.71      7.95 o 
  -2  -2  14       25.28       26.51      8.91 o 
  -1  -2  14        3.89        4.45      8.27 o 
   0  -2  14        0.06        0.64      7.00 o 
   1  -2  14        1.64       10.39      7.85 o 
   2  -2  14        3.59        5.62      7.53 o 
   3  -2  14        0.00       -3.92      6.79 o 
   4  -2  14        1.26       -1.91      8.06 o 
  -5  -1  14        6.95        9.33      9.65 o 
  -4  -1  14        5.37        7.74      8.91 o 
  -3  -1  14       41.76       42.84     11.24 o 
  -2  -1  14        0.41       -0.21      6.79 o 
  -1  -1  14        4.69       -1.06      7.63 o 
   0  -1  14       12.28       14.10      8.91 o 
   1  -1  14        0.00        0.85      6.89 o 
   2  -1  14       13.39        6.89      8.38 o 
   3  -1  14       11.19        8.27      7.74 o 
   4  -1  14       11.25        9.12      8.80 o 
   6  -1  14       42.71       48.25      9.65 o 
  -5   0  14        4.99        3.18      7.95 o 
  -4   0  14       22.50       38.17     11.77 o 
  -3   0  14        2.06        6.04      7.63 o 
  -2   0  14       12.22       12.83      8.48 o 
  -1   0  14       14.97       23.54     10.60 o 
   0   0  14        5.25        5.73      8.17 o 
   1   0  14       12.17       12.51      8.70 o 
   2   0  14       15.31       14.21      8.38 o 
   3   0  14       46.30       39.55     10.71 o 
   4   0  14       40.35       39.02     10.29 o 
   6   0  14        0.60        3.50      6.15 o 
  -6   1  14        1.05       18.03      9.86 o 
  -5   1  14        2.77        2.44      8.27 o 
  -4   1  14        9.34       10.50      8.70 o 
  -3   1  14        8.22       20.04      9.44 o 
  -2   1  14       11.63       15.48      9.01 o 
  -1   1  14       17.13       23.01     10.18 o 
   0   1  14        7.79        5.30      8.38 o 
   1   1  14        0.02        4.03      8.70 o 
   2   1  14       31.49       37.64     10.60 o 
   3   1  14        4.87        3.29      8.38 o 
   4   1  14       20.12       41.89     10.82 o 
   6   1  14        1.57        4.03      6.26 o 
   7   1  14        8.40       15.06      7.53 o 
  -6   2  14       28.01       34.99     10.82 o 
  -5   2  14       43.12       48.04     12.51 o 
  -4   2  14       44.34       47.93     12.19 o 
  -3   2  14       38.41       32.34     10.07 o 
  -2   2  14        1.90       -1.27      5.73 o 
  -1   2  14       11.49       11.88      8.48 o 
   0   2  14        3.30        7.85      8.06 o 
   1   2  14        0.93        1.80      7.00 o 
   2   2  14        7.05        3.82      6.79 o 
   3   2  14       18.77       21.42      8.48 o 
   4   2  14       18.16       23.33      8.59 o 
   6   2  14       26.27       34.15      9.97 o 
   7   2  14        1.36        2.65      6.04 o 
  -6   3  14        3.49        8.80      7.74 o 
  -5   3  14        0.26        0.64      7.42 o 
  -4   3  14        1.51        6.79      7.10 o 
  -3   3  14        0.81        4.14      6.47 o 
  -2   3  14        0.01        1.48      6.36 o 
  -1   3  14        0.42        9.86      8.27 o 
   0   3  14       45.33       50.26     11.35 o 
   1   3  14       11.13       11.77      7.42 o 
   2   3  14        0.56        6.15      6.47 o 
   3   3  14        1.48       -3.29      6.68 o 
   4   3  14        2.48        7.53      7.42 o 
   6   3  14        0.45        3.61      6.57 o 
   7   3  14        1.18        2.23      5.94 o 
  -6   4  14       13.56       14.95      7.10 o 
  -5   4  14        6.42       12.72      8.17 o 
  -4   4  14        6.95        1.17      8.70 o 
  -3   4  14       66.38       83.67     14.95 o 
  -2   4  14      198.20      196.60     19.19 o 
  -1   4  14       45.55       47.51     11.13 o 
   0   4  14        2.53        7.85      7.53 o 
   1   4  14        4.80        1.27      6.89 o 
   2   4  14       21.66       27.57      9.54 o 
   3   4  14        5.51        0.53      6.89 o 
   4   4  14       14.66       16.75      7.00 o 
   6   4  14        0.64        0.42      6.79 o 
   7   4  14        3.35        4.98      6.89 o 
  -5   5  14       52.46       64.05     11.45 o 
  -4   5  14       54.20       46.23     10.07 o 
  -3   5  14        5.04        7.95      6.15 o 
  -2   5  14        6.13        4.35      5.73 o 
  -1   5  14       16.33       10.39      7.00 o 
   0   5  14        3.97        0.21      6.04 o 
   1   5  14       56.50       46.45      9.86 o 
   2   5  14       54.79       59.17     10.71 o 
   3   5  14        0.35       -0.64      5.41 o 
   4   5  14       28.64       30.75      8.17 o 
   7   5  14       11.24       15.80      7.85 o 
  -5   6  14        1.47       -2.33      4.14 o 
  -4   6  14        7.42        8.38      5.83 o 
  -3   6  14       19.61       20.25      7.32 o 
  -2   6  14        0.23        3.50      5.41 o 
  -1   6  14       99.34      101.38     13.57 o 
   0   6  14      187.56      159.06     16.22 o 
   1   6  14       28.10       27.99      8.48 o 
   2   6  14       22.77       21.21      7.42 o 
   3   6  14        1.67        3.61      6.26 o 
   4   6  14        3.79        6.47      5.83 o 
   7   6  14        1.32        3.18      8.70 o 
  -5   7  14       11.43       32.55      8.38 o 
  -4   7  14        0.36       -2.54      4.35 o 
  -3   7  14       40.43       40.61      8.59 o 
  -2   7  14       86.97       64.68     10.29 o 
  -1   7  14       27.64       21.00      7.63 o 
   0   7  14        0.15       -0.95      5.73 o 
   1   7  14       12.71       11.24      7.00 o 
   2   7  14        9.89        4.56      6.26 o 
   3   7  14       34.74       21.74      7.95 o 
   4   7  14        6.14        2.01      6.57 o 
  -4   8  14       87.32       96.39     12.83 o 
  -3   8  14        3.11        9.44      5.94 o 
  -2   8  14        0.74        6.26      5.41 o 
  -1   8  14       43.13       44.33      9.97 o 
   0   8  14        1.18       -3.82      5.41 o 
   1   8  14        8.33        4.98      6.57 o 
   2   8  14       56.00       39.13      9.33 o 
   3   8  14       12.21       14.95      8.17 o 
   4   8  14       33.10       38.17      9.01 o 
  -3   9  14       32.37       58.64     10.18 o 
  -2   9  14        7.71        6.89      5.41 o 
  -1   9  14       14.02        5.41      7.00 o 
   0   9  14       29.06       31.39      9.23 o 
   1   9  14       36.80       41.78      9.65 o 
   2   9  14        3.66        4.03      6.47 o 
   3   9  14        1.18        4.56      7.95 o 
   4   9  14        6.52       12.94     13.15 o 
  -1  10  14        9.76       15.48      9.44 o 
   0  10  14        1.35        2.65      8.80 o 
   1  10  14        8.72       17.39     15.06 o 
   2  10  14        0.33        5.94     14.95 o 
   3  10  14        1.14        4.67      7.95 o 
  -2  -2  15        0.67        0.21      6.57 o 
  -1  -2  15       15.64       21.74     11.77 o 
   0  -2  15        4.28        4.03      9.44 o 
   1  -2  15        1.86        3.18      9.23 o 
   2  -2  15        1.66        2.01      8.91 o 
   3  -2  15       13.71        7.32      9.44 o 
  -3  -1  15        1.20       -4.77      6.68 o 
  -2  -1  15        6.31        7.74      7.85 o 
  -1  -1  15        0.52        2.12      8.91 o 
   0  -1  15        0.53       -0.53      8.80 o 
   1  -1  15        0.22        2.12      8.91 o 
   2  -1  15        5.11       13.36      9.65 o 
   3  -1  15        2.52       -0.95      8.38 o 
   4  -1  15       33.37       40.83     12.41 o 
  -4   0  15       11.08       10.39      9.44 o 
  -3   0  15        1.98        8.27      9.12 o 
  -2   0  15        6.62        5.30      7.95 o 
  -1   0  15       15.22       14.21     10.50 o 
   0   0  15        0.38        0.11      8.27 o 
   1   0  15       20.60       36.05     12.30 o 
   2   0  15        0.07       -1.59      9.01 o 
   3   0  15        6.48        8.91      9.01 o 
   4   0  15        0.24        6.47      9.76 o 
  -4   1  15        4.29        8.27      8.70 o 
  -3   1  15        5.96        7.95      8.17 o 
  -2   1  15        8.88        6.04      8.17 o 
  -1   1  15        2.66       -4.24      8.91 o 
   0   1  15       19.28       20.04     10.50 o 
   1   1  15       24.04       26.30     11.35 o 
   2   1  15        9.78       13.26      9.65 o 
   3   1  15        2.31        3.18      9.01 o 
   4   1  15        0.07        6.47      9.12 o 
  -4   2  15        3.21       -2.65      7.85 o 
  -3   2  15        3.01        0.21      6.15 o 
  -2   2  15       33.73       36.58     10.92 o 
  -1   2  15       20.82       20.68     10.29 o 
   0   2  15       11.32        5.51      8.48 o 
   1   2  15       18.13       21.10      9.44 o 
   2   2  15       20.46       17.28     10.07 o 
   3   2  15       32.47       48.99     12.30 o 
   4   2  15        6.44       11.03      8.91 o 
  -4   3  15        2.76        4.14      7.32 o 
  -3   3  15        4.05        0.95      6.04 o 
  -2   3  15        9.10       11.35      7.74 o 
  -1   3  15        0.46        4.98      8.27 o 
   0   3  15        6.51        7.63      8.38 o 
   1   3  15        3.34        8.80      7.74 o 
   2   3  15       52.35       55.57     11.56 o 
   3   3  15       11.66        8.70      7.95 o 
   4   3  15        3.84        7.10      7.63 o 
  -4   4  15       12.35       13.15      9.54 o 
  -3   4  15        8.36       11.45      8.59 o 
  -2   4  15        1.81        2.86      7.10 o 
  -1   4  15        9.15       20.36      9.76 o 
   0   4  15       29.76       27.89     10.18 o 
   1   4  15        1.43       -1.06      7.42 o 
   2   4  15        0.00        3.92      8.48 o 
   3   4  15        5.41        4.56      9.76 o 
   4   4  15        5.40        1.70      6.57 o 
  -4   5  15        1.34        2.86      6.36 o 
  -3   5  15        2.92        5.09      5.94 o 
  -2   5  15        2.51        2.33      5.51 o 
  -1   5  15       20.45       11.98      8.06 o 
   0   5  15        0.28       -3.39      6.04 o 
   1   5  15        5.88       -0.42      6.15 o 
   2   5  15       10.52        9.12      7.53 o 
   3   5  15        7.66        7.85      7.53 o 
   4   5  15        0.00        2.86      6.47 o 
  -4   6  15        6.60        9.33      6.26 o 
  -3   6  15        0.00       -1.06      5.73 o 
  -2   6  15       14.81       10.60      6.57 o 
  -1   6  15       13.12       14.32      8.38 o 
   0   6  15        8.10        4.45      7.32 o 
   1   6  15       15.00       18.35      8.59 o 
   2   6  15        7.74        7.42      7.53 o 
   3   6  15        3.24        2.97      6.26 o 
   4   6  15        2.64        8.27      7.53 o 
  -3   7  15        6.43       10.50      6.26 o 
  -2   7  15        2.93        7.74      6.04 o 
  -1   7  15        0.79        5.41      7.21 o 
   0   7  15        0.59        3.92      6.36 o 
   1   7  15       22.08       18.45      8.38 o 
   2   7  15        0.09       -3.39      6.04 o 
   3   7  15       19.02       14.53      7.95 o 
   4   7  15        1.77       10.60      8.17 o 
  -2   8  15        2.37        4.77      5.20 o 
  -1   8  15        4.32        2.65      7.32 o 
   0   8  15       17.08       14.74      8.27 o 
   1   8  15        0.36        2.86      7.10 o 
   2   8  15        1.09       -2.23      7.00 o 
   3   8  15        4.95        5.51      8.17 o 
   4   8  15        4.24       -1.59      7.10 o 
  -1   9  15        3.19        8.27      7.53 o 
   0   9  15       10.76        9.65      7.74 o 
   1   9  15        1.77        1.59      7.00 o 
   2   9  15        5.66        5.51      7.85 o 
   3   9  15        5.29        5.94      8.17 o 
  -1   0  16        8.84       16.44     12.41 o 
   0   0  16        4.84        8.38     10.82 o 
   1   0  16        5.89        0.74      9.86 o 
   2   0  16        0.09        8.59     10.18 o 
  -2   1  16       11.64        8.48      8.06 o 
  -1   1  16        5.79        4.77     11.13 o 
   0   1  16       29.88       37.01     13.04 o 
   1   1  16        8.29        8.91     10.71 o 
   2   1  16       10.56       28.63     11.98 o 
   3   1  16        1.42       11.56     10.29 o 
  -3   2  16        0.52       -0.74      7.53 o 
  -2   2  16       17.16       23.65     10.29 o 
  -1   2  16       22.18       27.68     12.30 o 
   0   2  16       16.82       12.83     10.39 o 
   1   2  16       18.41       30.01     11.77 o 
   2   2  16        8.67       13.57     10.18 o 
   3   2  16        0.30        0.11      8.70 o 
   4   2  16        2.34        7.21      8.70 o 
  -3   3  16        3.59       10.71      7.74 o 
  -2   3  16       28.14       34.46     10.29 o 
  -1   3  16       31.54       45.60     12.72 o 
   0   3  16       35.67       29.69     11.24 o 
   1   3  16        3.83       12.62      9.97 o 
   2   3  16        8.98       12.09      9.23 o 
   3   3  16       10.05        7.10      9.12 o 
   4   3  16        0.33        7.32      8.59 o 
  -3   4  16        1.83        7.63      8.17 o 
  -2   4  16        9.12       11.03      8.17 o 
  -1   4  16        0.44        4.03      9.76 o 
   0   4  16       15.50       25.98     11.66 o 
   1   4  16       51.93       59.28     13.36 o 
   2   4  16        0.50        6.04     10.29 o 
   3   4  16       13.40       18.45     10.82 o 
   4   4  16        0.48        0.95      7.53 o 
  -2   5  16        0.15        3.18      5.83 o 
  -1   5  16        5.31       -0.95      7.85 o 
   0   5  16       14.92        5.83      9.12 o 
   1   5  16       18.05       22.16      9.44 o 
   2   5  16       22.78       22.69      9.33 o 
   3   5  16        7.53       10.71      8.27 o 
   4   5  16        0.00       -3.50      7.21 o 
  -2   6  16        8.34        8.06      6.47 o 
  -1   6  16        1.31       -1.27      7.53 o 
   0   6  16       16.30       27.15     10.71 o 
   1   6  16        0.06        3.82      7.95 o 
   2   6  16       11.68       21.63      9.44 o 
   3   6  16       23.74       32.77     10.82 o 
   4   6  16        7.61        9.12      8.59 o 
  -1   7  16        0.47        8.91      7.95 o 
   0   7  16        0.52        3.82      7.63 o 
   1   7  16        0.46        4.35      7.95 o 
   2   7  16        1.54        1.91      7.63 o 
   3   7  16       20.39       20.57     10.29 o 
                                                 
